# Supplementary material for: Mass spectrometry data on specialized metabolome of medicinal plants used in East Asian traditional medicine
Source: Sci Data. 2022 Aug 27;9:528. doi: 10.1038/s41597-022-01662-2 (PMC9420114; doi:10.1038/s41597-022-01662-2)
Supplement: Supplementary file 1 — Supplementary Table 1 [file 41597_2022_1662_MOESM1_ESM.xlsx]

## Sheet: Supplementary Table1. KSS_Legac
FILENAME	SEQ	COMPOUND_NAME	MOLECULEMASS	INSTRUMENT	IONSOURCE	EXTRACTSCAN	SMILES	INCHI	INCHIAUX	CHARGE	IONMODE	PUBMED	ACQUISITION	EXACTMASS	DATACOLLECTOR	ADDUCT	INTEREST	LIBQUALITY	GENUS	SPECIES	STRAIN	CASNUMBER	PI
KSS_Legacy_Lib-Pos.mgf	*..*	N-acetylanonaine	308.127	qTof	LC-ESI	1	CC(=O)N1CCC2=CC3=C(C4=C2C1CC5=CC=CC=C54)OCO3	1S/C19H17NO3/c1-11(21)20-7-6-13-9-16-19(23-10-22-16)18-14-5-3-2-4-12(14)8-15(20)17(13)18/h2-5,9,15H,6-8,10H2,1H3	N/A	1	Positive	N/A	Isolated	307.121	Eunah JEONG Seungju SON	M+H	N/A	1	N/A	N/A	N/A	5894-74-6	Sang Hee SHIM Kyo Bin Kang
KSS_Legacy_Lib-Pos.mgf	*..*	(+)-oxypeucedanin	287.091	qTof	LC-ESI	2	CC1([C@H](O1)COC2=C3C=CC(=O)OC3=CC4=C2C=CO4)C	1S/C16H14O5/c1-16(2)13(21-16)8-19-15-9-3-4-14(17)20-12(9)7-11-10(15)5-6-18-11/h3-7,13H,8H2,1-2H3/t13-/m1/s1	N/A	1	Positive	N/A	Isolated	286.084	Eunah JEONG Seungju SON	M+H	N/A	1	N/A	N/A	N/A	3173-02-02	Sang Hee SHIM Kyo Bin Kang
KSS_Legacy_Lib-Pos.mgf	*..*	piceatannol	245.079	qTof	LC-ESI	3	C1=CC(=C(C=C1/C=C/C2=CC(=CC(=C2)O)O)O)O	1S/C14H12O4/c15-11-5-10(6-12(16)8-11)2-1-9-3-4-13(17)14(18)7-9/h1-8,15-18H/b2-1+	N/A	1	Positive	N/A	Isolated	244.074	Eunah JEONG Seungju SON	M+H	N/A	1	N/A	N/A	N/A	10083-24-6	Sang Hee SHIM Kyo Bin Kang
KSS_Legacy_Lib-Pos.mgf	*..*	aconitine	646.325	qTof	LC-ESI	4	CCN1C[C@@]2([C@@H](C[C@@H]([C@@]34[C@@H]2[C@H]([C@@H](C31)[C@@]5([C@@H]6[C@H]4C[C@@]([C@@H]6OC(=O)C7=CC=CC=C7)([C@H]([C@@H]5O)OC)O)OC(=O)C)OC)OC)O)COC	1S/C34H47NO11/c1-7-35-15-31(16-41-3)20(37)13-21(42-4)33-19-14-32(40)28(45-30(39)18-11-9-8-10-12-18)22(19)34(46-17(2)36,27(38)29(32)44-6)23(26(33)35)24(43-5)25(31)33/h8-12,19-29,37-38,40H,7,13-16H2,1-6H3/t19-,20-,21+,22-,23+,24+,25-,26?,27+,28-,29+,31+,32-,33+,34-/m1/s1	N/A	1	Positive	N/A	Isolated	645.315	Eunah JEONG Seungju SON	M+H	N/A	1	N/A	N/A	N/A	302-27-2	Sang Hee SHIM Kyo Bin Kang
KSS_Legacy_Lib-Pos.mgf	*..*	adenosine	268.103	qTof	LC-ESI	5	C1=NC(=C2C(=N1)N(C=N2)[C@H]3[C@@H]([C@@H]([C@H](O3)CO)O)O)N	1S/C10H13N5O4/c11-8-5-9(13-2-12-8)15(3-14-5)10-7(18)6(17)4(1-16)19-10/h2-4,6-7,10,16-18H,1H2,(H2,11,12,13)/t4-,6-,7-,10-/m1/s1	N/A	1	Positive	N/A	Isolated	267.097	Eunah JEONG Seungju SON	M+H	N/A	1	N/A	N/A	N/A	5536-17-4	Sang Hee SHIM Kyo Bin Kang
KSS_Legacy_Lib-Pos.mgf	*..*	ajmalicine	353.185	qTof	LC-ESI	6	C[C@H]1[C@H]2CN3CCC4=C([C@@H]3C[C@@H]2C(=CO1)C(=O)OC)NC5=CC=CC=C45	1S/C21H24N2O3/c1-12-16-10-23-8-7-14-13-5-3-4-6-18(13)22-20(14)19(23)9-15(16)17(11-26-12)21(24)25-2/h3-6,11-12,15-16,19,22H,7-10H2,1-2H3/t12-,15-,16+,19-/m0/s1	N/A	1	Positive	N/A	Isolated	352.179	Eunah JEONG Seungju SON	M+H	N/A	1	N/A	N/A	N/A	483-04-5	Sang Hee SHIM Kyo Bin Kang
KSS_Legacy_Lib-Pos.mgf	*..*	p-aminobenzoic acid	138.054	qTof	LC-ESI	7	C1=CC(=CC=C1C(=O)O)N	1S/C7H7NO2/c8-6-3-1-5(2-4-6)7(9)10/h1-4H,8H2,(H,9,10)	N/A	1	Positive	N/A	Isolated	137.048	Eunah JEONG Seungju SON	M+H	N/A	1	N/A	N/A	N/A	150-13-0	Sang Hee SHIM Kyo Bin Kang
KSS_Legacy_Lib-Pos.mgf	*..*	betaine	118.085	qTof	LC-ESI	8	C[N+](C)(C)CC(=O)[O-]	1S/C5H11NO2/c1-6(2,3)4-5(7)8/h4H2,1-3H3	N/A	1	Positive	N/A	Isolated	117.079	Eunah JEONG Seungju SON	M+H	N/A	1	N/A	N/A	N/A	107-43-7	Sang Hee SHIM Kyo Bin Kang
KSS_Legacy_Lib-Pos.mgf	*..*	rhaponticin	421.149	qTof	LC-ESI	9	COC1=C(C=C(C=C1)/C=C/C2=CC(=CC(=C2)O[C@H]3[C@@H]([C@H]([C@@H]([C@H](O3)CO)O)O)O)O)O	1S/C21H24O9/c1-28-16-5-4-11(8-15(16)24)2-3-12-6-13(23)9-14(7-12)29-21-20(27)19(26)18(25)17(10-22)30-21/h2-9,17-27H,10H2,1H3/b3-2+/t17-,18-,19+,20-,21-/m1/s1	N/A	1	Positive	N/A	Isolated	420.142	Eunah JEONG Seungju SON	M+H	N/A	1	N/A	N/A	N/A	155-58-8	Sang Hee SHIM Kyo Bin Kang
KSS_Legacy_Lib-Pos.mgf	*..*	codeine	300.159	qTof	LC-ESI	10	CN1CC[C@]23[C@@H]4[C@H]1CC5=C2C(=C(C=C5)OC)O[C@H]3[C@H](C=C4)O	1S/C18H21NO3/c1-19-8-7-18-11-4-5-13(20)17(18)22-16-14(21-2)6-3-10(15(16)18)9-12(11)19/h3-6,11-13,17,20H,7-9H2,1-2H3/t11-,12+,13-,17-,18-/m0/s1	N/A	1	Positive	N/A	Isolated	299.152	Eunah JEONG Seungju SON	M+H	N/A	1	N/A	N/A	N/A	76-57-3	Sang Hee SHIM Kyo Bin Kang
KSS_Legacy_Lib-Pos.mgf	*..*	colchicine	400.177	qTof	LC-ESI	11	CC(=O)NC1CCC2=CC(=C(C(=C2C3=CC=C(C(=O)C=C13)OC)OC)OC)OC	1S/C22H25NO6/c1-12(24)23-16-8-6-13-10-19(27-3)21(28-4)22(29-5)20(13)14-7-9-18(26-2)17(25)11-15(14)16/h7,9-11,16H,6,8H2,1-5H3,(H,23,24)/t16-/m0/s1	N/A	1	Positive	N/A	Isolated	399.168	Eunah JEONG Seungju SON	M+H	N/A	1	N/A	N/A	N/A	64-86-8	Sang Hee SHIM Kyo Bin Kang
KSS_Legacy_Lib-Pos.mgf	*..*	confusameline	216.065	qTof	LC-ESI	12	COC1=C2C=COC2=NC3=C1C=CC(=C3)O	1S/C12H9NO3/c1-15-11-8-3-2-7(14)6-10(8)13-12-9(11)4-5-16-12/h2-6,14H,1H3	N/A	1	Positive	N/A	Isolated	215.058	Eunah JEONG Seungju SON	M+H	N/A	1	N/A	N/A	N/A	20643-71-4	Sang Hee SHIM Kyo Bin Kang
KSS_Legacy_Lib-Pos.mgf	*..*	(-)-corydalmine	342.169	qTof	LC-ESI	13	COC1=C(C=C2[C@@H]3CC4=C(CN3CCC2=C1)C(=C(C=C4)O)OC)OC	1S/C20H23NO4/c1-23-18-9-13-6-7-21-11-15-12(4-5-17(22)20(15)25-3)8-16(21)14(13)10-19(18)24-2/h4-5,9-10,16,22H,6-8,11H2,1-3H3/t16-/m0/s1	N/A	1	Positive	N/A	Isolated	341.163	Eunah JEONG Seungju SON	M+H	N/A	1	N/A	N/A	N/A	30413-84-4	Sang Hee SHIM Kyo Bin Kang
KSS_Legacy_Lib-Pos.mgf	*..*	crassicauline A	644.343	qTof	LC-ESI	14	CCN1CC2(CCC(C34C2C(C(C31)C5(CC(C6(CC4C5C6OC(=O)C7=CC=C(C=C7)OC)O)OC)OC(=O)C)OC)OC)COC	1S/C35H49NO10/c1-8-36-17-32(18-40-3)14-13-23(42-5)35-22-15-33(39)24(43-6)16-34(46-19(2)37,26(29(35)36)27(44-7)28(32)35)25(22)30(33)45-31(38)20-9-11-21(41-4)12-10-20/h9-12,22-30,39H,8,13-18H2,1-7H3	N/A	1	Positive	N/A	Isolated	643.336	Eunah JEONG Seungju SON	M+H	N/A	1	N/A	N/A	N/A	79592-91-9	Sang Hee SHIM Kyo Bin Kang
KSS_Legacy_Lib-Pos.mgf	*..*	(+)-crinamine	302.139	qTof	LC-ESI	15	COC1CC2C3(C=C1)C(CN2CC4=CC5=C(C=C34)OCO5)O	1S/C17H19NO4/c1-20-11-2-3-17-12-6-14-13(21-9-22-14)4-10(12)7-18(8-16(17)19)15(17)5-11/h2-4,6,11,15-16,19H,5,7-9H2,1H3/t11-,15-,16-,17-/m0/s1	N/A	1	Positive	N/A	Isolated	301.131	Eunah JEONG Seungju SON	M+H	N/A	1	N/A	N/A	N/A	639-41-8	Sang Hee SHIM Kyo Bin Kang
KSS_Legacy_Lib-Pos.mgf	*..*	dictamine	200.07	qTof	LC-ESI	16	COC1=C2C=COC2=NC3=CC=CC=C31	1S/C12H9NO2/c1-14-11-8-4-2-3-5-10(8)13-12-9(11)6-7-15-12/h2-7H,1H3	N/A	1	Positive	N/A	Isolated	199.063	Eunah JEONG Seungju SON	M+H	N/A	1	N/A	N/A	N/A	484-29-7	Sang Hee SHIM Kyo Bin Kang
KSS_Legacy_Lib-Pos.mgf	*..*	rhapontigenin	259.096	qTof	LC-ESI	17	COC1=C(C=C(C=C1)/C=C/C2=CC(=CC(=C2)O)O)O	1S/C15H14O4/c1-19-15-5-4-10(8-14(15)18)2-3-11-6-12(16)9-13(17)7-11/h2-9,16-18H,1H3/b3-2+	N/A	1	Positive	N/A	Isolated	258.089	Eunah JEONG Seungju SON	M+H	N/A	1	N/A	N/A	N/A	500-65-2	Sang Hee SHIM Kyo Bin Kang
KSS_Legacy_Lib-Pos.mgf	*..*	evodiamine	304.144	qTof	LC-ESI	18	CN1[C@@H]2C3=C(CCN2C(=O)C4=CC=CC=C41)C5=CC=CC=C5N3	1S/C19H17N3O/c1-21-16-9-5-3-7-14(16)19(23)22-11-10-13-12-6-2-4-8-15(12)20-17(13)18(21)22/h2-9,18,20H,10-11H2,1H3/t18-/m0/s1	N/A	1	Positive	N/A	Isolated	303.137	Eunah JEONG Seungju SON	M+H	N/A	1	N/A	N/A	N/A	518-17-2	Sang Hee SHIM Kyo Bin Kang
KSS_Legacy_Lib-Pos.mgf	*..*	evolitrine	230.081	qTof	LC-ESI	19	COC1=CC2=C(C=C1)C(=C3C=COC3=N2)OC	1S/C13H11NO3/c1-15-8-3-4-9-11(7-8)14-13-10(5-6-17-13)12(9)16-2/h3-7H,1-2H3	N/A	1	Positive	N/A	Isolated	229.074	Eunah JEONG Seungju SON	M+H	N/A	1	N/A	N/A	N/A	523-66-0	Sang Hee SHIM Kyo Bin Kang
KSS_Legacy_Lib-Pos.mgf	*..*	gamma-fagarine	230.081	qTof	LC-ESI	20	COC1=CC=CC2=C1N=C3C(=C2OC)C=CO3	1S/C13H11NO3/c1-15-10-5-3-4-8-11(10)14-13-9(6-7-17-13)12(8)16-2/h3-7H,1-2H3	N/A	1	Positive	N/A	Isolated	229.074	Eunah JEONG Seungju SON	M+H	N/A	1	N/A	N/A	N/A	524-15-2	Sang Hee SHIM Kyo Bin Kang
KSS_Legacy_Lib-Pos.mgf	*..*	foresaconitine	628.35	qTof	LC-ESI	21	CCN1CC2(CCC(C34C2C(C(C31)C5(CC(C6CC4C5C6OC(=O)C7=CC=C(C=C7)OC)OC)OC(=O)C)OC)OC)COC	1S/C35H49NO9/c1-8-36-17-33(18-39-3)14-13-25(42-6)35-23-15-22-24(41-5)16-34(45-19(2)37,27(31(35)36)29(43-7)30(33)35)26(23)28(22)44-32(38)20-9-11-21(40-4)12-10-20/h9-12,22-31H,8,13-18H2,1-7H3/t22-,23-,24+,25+,26-,27+,28+,29+,30-,31?,33+,34-,35+/m1/s1	N/A	1	Positive	N/A	Isolated	627.341	Eunah JEONG Seungju SON	M+H	N/A	1	N/A	N/A	N/A	73870-35-6	Sang Hee SHIM Kyo Bin Kang
KSS_Legacy_Lib-Pos.mgf	*..*	harman	183.091	qTof	LC-ESI	22	CC1=NC=CC2=C1NC3=CC=CC=C23	1S/C12H10N2/c1-8-12-10(6-7-13-8)9-4-2-3-5-11(9)14-12/h2-7,14H,1H3	N/A	1	Positive	N/A	Isolated	182.084	Eunah JEONG Seungju SON	M+H	N/A	1	N/A	N/A	N/A	486-84-0	Sang Hee SHIM Kyo Bin Kang
KSS_Legacy_Lib-Pos.mgf	*..*	harmaline	215.117	qTof	LC-ESI	23	CC1=NCCC2=C1NC3=C2C=CC(=C3)OC	1S/C13H14N2O/c1-8-13-11(5-6-14-8)10-4-3-9(16-2)7-12(10)15-13/h3-4,7,15H,5-6H2,1-2H3	N/A	1	Positive	N/A	Isolated	214.111	Eunah JEONG Seungju SON	M+H	N/A	1	N/A	N/A	N/A	304-21-2	Sang Hee SHIM Kyo Bin Kang
KSS_Legacy_Lib-Pos.mgf	*..*	haplopine	246.076	qTof	LC-ESI	24	COC1=C2C=COC2=NC3=C1C=CC(=C3OC)O	1S/C13H11NO4/c1-16-11-7-3-4-9(15)12(17-2)10(7)14-13-8(11)5-6-18-13/h3-6,15H,1-2H3	N/A	1	Positive	N/A	Isolated	245.069	Eunah JEONG Seungju SON	M+H	N/A	1	N/A	N/A	N/A	5876-17-5	Sang Hee SHIM Kyo Bin Kang
KSS_Legacy_Lib-Pos.mgf	*..*	trans-resveratrol	229.085	qTof	LC-ESI	25	C1=CC(=CC=C1/C=C/C2=CC(=CC(=C2)O)O)O	1S/C14H12O3/c15-12-5-3-10(4-6-12)1-2-11-7-13(16)9-14(17)8-11/h1-9,15-17H/b2-1+	N/A	1	Positive	N/A	Isolated	228.079	Eunah JEONG Seungju SON	M+H	N/A	1	N/A	N/A	N/A	501-36-0	Sang Hee SHIM Kyo Bin Kang
KSS_Legacy_Lib-Pos.mgf	*..*	inuline	587.336	qTof	LC-ESI	26	CCN1CC2(CCC(C34C2C(C(C31)(C5(CC(C6CC4C5C6OC)OC)O)O)OC)OC)COC(=O)C7=CC=CC=C7N	1S/C32H46N2O8/c1-6-34-15-29(16-42-27(35)17-9-7-8-10-20(17)33)12-11-22(39-3)31-19-13-18-21(38-2)14-30(36,23(19)24(18)40-4)32(37,28(31)34)26(41-5)25(29)31/h7-10,18-19,21-26,28,36-37H,6,11-16,33H2,1-5H3/t18-,19-,21+,22+,23-,24+,25-,26+,28?,29+,30-,31?,32?/m1/s1	N/A	1	Positive	N/A	Isolated	586.325	Eunah JEONG Seungju SON	M+H	N/A	1	N/A	N/A	N/A	22413-78-1	Sang Hee SHIM Kyo Bin Kang
KSS_Legacy_Lib-Pos.mgf	*..*	6-hydroxykynurenic acid	206.044	qTof	LC-ESI	27	C1=CC2=C(C=C1O)C(=O)C=C(N2)C(=O)O	1S/C10H7NO4/c12-5-1-2-7-6(3-5)9(13)4-8(11-7)10(14)15/h1-4,12H,(H,11,13)(H,14,15)	N/A	1	Positive	N/A	Isolated	205.037	Eunah JEONG Seungju SON	M+H	N/A	1	N/A	N/A	N/A	3778-29-8	Sang Hee SHIM Kyo Bin Kang
KSS_Legacy_Lib-Pos.mgf	*..*	hypaconitine	616.314	qTof	LC-ESI	28	CC(=O)OC12C3C(CC(C3OC(=O)C4=CC=CC=C4)(C(C1O)OC)O)C56C(CCC7(C5C(C2C6N(C7)C)OC)COC)OC	1S/C33H45NO10/c1-17(35)44-33-21-19(14-31(38,28(42-6)26(33)36)27(21)43-29(37)18-10-8-7-9-11-18)32-20(40-4)12-13-30(16-39-3)15-34(2)25(32)22(33)23(41-5)24(30)32/h7-11,19-28,36,38H,12-16H2,1-6H3/t19-,20+,21-,22+,23+,24-,25?,26+,27-,28+,30+,31-,32+,33-/m1/s1	N/A	1	Positive	N/A	Isolated	615.304	Eunah JEONG Seungju SON	M+H	N/A	1	N/A	N/A	N/A	6900-87-4	Sang Hee SHIM Kyo Bin Kang
KSS_Legacy_Lib-Pos.mgf	*..*	hypoxanthine	137.045	qTof	LC-ESI	29	C1=NC2=C(N1)C(=O)NC=N2	1S/C5H4N4O/c10-5-3-4(7-1-6-3)8-2-9-5/h1-2H,(H2,6,7,8,9,10)	N/A	1	Positive	N/A	Isolated	136.038	Eunah JEONG Seungju SON	M+H	N/A	1	N/A	N/A	N/A	68-94-0	Sang Hee SHIM Kyo Bin Kang
KSS_Legacy_Lib-Pos.mgf	*..*	indole 3-butyric acid	204.101	qTof	LC-ESI	30	C1=CC=C2C(=C1)C(=CN2)CCCC(=O)O	1S/C12H13NO2/c14-12(15)7-3-4-9-8-13-11-6-2-1-5-10(9)11/h1-2,5-6,8,13H,3-4,7H2,(H,14,15)	N/A	1	Positive	N/A	Isolated	203.095	Eunah JEONG Seungju SON	M+H	N/A	1	N/A	N/A	N/A	133-32-4	Sang Hee SHIM Kyo Bin Kang
KSS_Legacy_Lib-Pos.mgf	*..*	kokusaginine	260.092	qTof	LC-ESI	31	COC1=C(C=C2C(=C1)C(=C3C=COC3=N2)OC)OC	1S/C14H13NO4/c1-16-11-6-9-10(7-12(11)17-2)15-14-8(4-5-19-14)13(9)18-3/h4-7H,1-3H3	N/A	1	Positive	N/A	Isolated	259.084	Eunah JEONG Seungju SON	M+H	N/A	1	N/A	N/A	N/A	484-08-2	Sang Hee SHIM Kyo Bin Kang
KSS_Legacy_Lib-Pos.mgf	*..*	liriodenine	276.066	qTof	LC-ESI	32	C1OC2=C(O1)C3=C4C(=C2)C=CN=C4C(=O)C5=CC=CC=C53	1S/C17H9NO3/c19-16-11-4-2-1-3-10(11)14-13-9(5-6-18-15(13)16)7-12-17(14)21-8-20-12/h1-7H,8H2	N/A	1	Positive	N/A	Isolated	275.058	Eunah JEONG Seungju SON	M+H	N/A	1	N/A	N/A	N/A	475-75-2	Sang Hee SHIM Kyo Bin Kang
KSS_Legacy_Lib-Pos.mgf	*..*	lycoctonine	468.297	qTof	LC-ESI	33	CCN1CC2(CCC(C34C2C(C(C31)(C5(CC(C6CC4C5C6OC)OC)O)O)OC)OC)CO	1S/C25H41NO7/c1-6-26-11-22(12-27)8-7-16(31-3)24-14-9-13-15(30-2)10-23(28,17(14)18(13)32-4)25(29,21(24)26)20(33-5)19(22)24/h13-21,27-29H,6-12H2,1-5H3/t13-,14-,15+,16+,17-,18+,19-,20+,21+,22+,23-,24+,25+/m1/s1	N/A	1	Positive	N/A	Isolated	467.288	Eunah JEONG Seungju SON	M+H	N/A	1	N/A	N/A	N/A	26000-17-9	Sang Hee SHIM Kyo Bin Kang
KSS_Legacy_Lib-Pos.mgf	*..*	matrine	249.196	qTof	LC-ESI	34	C1C[C@@H]2[C@H]3CCCN4[C@H]3[C@@H](CCC4)CN2C(=O)C1	1S/C15H24N2O/c18-14-7-1-6-13-12-5-3-9-16-8-2-4-11(15(12)16)10-17(13)14/h11-13,15H,1-10H2/t11-,12+,13+,15-/m0/s1"	N/A	1	Positive	N/A	Isolated	248.189	Eunah JEONG Seungju SON	M+H	N/A	1	N/A	N/A	N/A	519-02-8	Sang Hee SHIM Kyo Bin Kang
KSS_Legacy_Lib-Pos.mgf	*..*	mesaconitine	632.307	qTof	LC-ESI	35	CC(=O)OC12C3C(CC(C3OC(=O)C4=CC=CC=C4)(C(C1O)OC)O)C56C(CC(C7(C5C(C2C6N(C7)C)OC)COC)O)OC	1S/C33H45NO11/c1-16(35)45-33-21-18(13-31(39,28(43-6)26(33)37)27(21)44-29(38)17-10-8-7-9-11-17)32-20(41-4)12-19(36)30(15-40-3)14-34(2)25(32)22(33)23(42-5)24(30)32/h7-11,18-28,36-37,39H,12-15H2,1-6H3/t18-,19-,20+,21-,22+,23+,24-,25?,26+,27-,28+,30+,31-,32+,33-/m1/s1	N/A	1	Positive	N/A	Isolated	631.299	Eunah JEONG Seungju SON	M+H	N/A	1	N/A	N/A	N/A	2752-64-9	Sang Hee SHIM Kyo Bin Kang
KSS_Legacy_Lib-Pos.mgf	*..*	dl-methylephedrine	180.138	qTof	LC-ESI	36	C[C@@H]([C@@H](C1=CC=CC=C1)O)N(C)C	1S/C11H17NO/c1-9(12(2)3)11(13)10-7-5-4-6-8-10/h4-9,11,13H,1-3H3/t9-,11-/m0/s1	N/A	1	Positive	N/A	Isolated	179.131	Eunah JEONG Seungju SON	M+H	N/A	1	N/A	N/A	N/A	552-79-4	Sang Hee SHIM Kyo Bin Kang
KSS_Legacy_Lib-Pos.mgf	*..*	napelline	360.253	qTof	LC-ESI	37	CCN1CC2(CCC(C34C2CC(C31)C56C4CC(C(C5)C(=C)C6O)O)O)C	1S/C22H33NO3/c1-4-23-10-20(3)6-5-17(25)22-15(20)7-13(18(22)23)21-9-12(11(2)19(21)26)14(24)8-16(21)22/h12-19,24-26H,2,4-10H2,1,3H3/t12-,13-,14-,15+,16+,17-,18?,19+,20-,21-,22-/m0/s1	N/A	1	Positive	N/A	Isolated	359.246	Eunah JEONG Seungju SON	M+H	N/A	1	N/A	N/A	N/A	5008-52-6	Sang Hee SHIM Kyo Bin Kang
KSS_Legacy_Lib-Pos.mgf	*..*	neoline	438.286	qTof	LC-ESI	38	CCN1CC2(CCC(C34C2C(C(C31)C5(CC(C6CC4C5C6O)OC)O)OC)O)COC	1S/C24H39NO6/c1-5-25-10-22(11-29-2)7-6-15(26)24-13-8-12-14(30-3)9-23(28,16(13)18(12)27)17(21(24)25)19(31-4)20(22)24/h12-21,26-28H,5-11H2,1-4H3	N/A	1	Positive	N/A	Isolated	437.278	Eunah JEONG Seungju SON	M+H	N/A	1	N/A	N/A	N/A	466-26-2	Sang Hee SHIM Kyo Bin Kang
KSS_Legacy_Lib-Pos.mgf	*..*	14-O-acetylneoline	480.298	qTof	LC-ESI	39	CCN1C[C@@]2(CC[C@@H]([C@@]34[C@@H]2[C@H]([C@H](C31)[C@]5(C[C@@H]([C@H]6C[C@@H]4[C@@H]5[C@H]6OC(=O)C)OC)O)OC)O)COC	1S/C26H41NO7/c1-6-27-11-24(12-31-3)8-7-17(29)26-15-9-14-16(32-4)10-25(30,18(15)20(14)34-13(2)28)19(23(26)27)21(33-5)22(24)26/h14-23,29-30H,6-12H2,1-5H3/t14-,15-,16+,17+,18-,19-,20+,21+,22-,23?,24+,25-,26+/m1/s1	N/A	1	Positive	N/A	Isolated	479.288	Eunah JEONG Seungju SON	M+H	N/A	1	N/A	N/A	N/A	N/A	Sang Hee SHIM Kyo Bin Kang
KSS_Legacy_Lib-Pos.mgf	*..*	(+)-lycorine	288.122	qTof	LC-ESI	40	C1CN2CC3=CC4=C(C=C3[C@@H]5[C@@H]2C1=C[C@H]([C@@H]5O)O)OCO4	1S/C16H17NO4/c18-11-3-8-1-2-17-6-9-4-12-13(21-7-20-12)5-10(9)14(15(8)17)16(11)19/h3-5,11,14-16,18-19H,1-2,6-7H2/t11-,14-,15+,16+/m1/s1	N/A	1	Positive	N/A	Isolated	287.116	Eunah JEONG Seungju SON	M+H	N/A	1	N/A	N/A	N/A	N/A	Sang Hee SHIM Kyo Bin Kang
KSS_Legacy_Lib-Pos.mgf	*..*	14-O-anisoylneoline	572.325	qTof	LC-ESI	41	CCN1C[C@@]2(CC[C@@H]([C@@]34[C@@H]2[C@H]([C@H](C31)[C@]5(C[C@@H]([C@H]6C[C@@H]4[C@@H]5[C@H]6OC(=O)C7=CC=C(C=C7)OC)OC)O)OC)O)COC	1S/C32H45NO8/c1-6-33-15-30(16-37-2)12-11-22(34)32-20-13-19-21(39-4)14-31(36,24(28(32)33)26(40-5)27(30)32)23(20)25(19)41-29(35)17-7-9-18(38-3)10-8-17/h7-10,19-28,34,36H,6,11-16H2,1-5H3/t19-,20-,21+,22+,23-,24-,25+,26+,27-,28?,30+,31-,32+/m1/s1	N/A	1	Positive	N/A	Isolated	571.314	Eunah JEONG Seungju SON	M+H	N/A	1	N/A	N/A	N/A	N/A	Sang Hee SHIM Kyo Bin Kang
KSS_Legacy_Lib-Pos.mgf	*..*	nicotinic acid	124.039	qTof	LC-ESI	42	C1=CC(=CN=C1)C(=O)O	1S/C6H5NO2/c8-6(9)5-2-1-3-7-4-5/h1-4H,(H,8,9)	N/A	1	Positive	N/A	Isolated	123.032	Eunah JEONG Seungju SON	M+H	N/A	1	N/A	N/A	N/A	59-67-6	Sang Hee SHIM Kyo Bin Kang
KSS_Legacy_Lib-Pos.mgf	*..*	beta-carboline	169.076	qTof	LC-ESI	43	C1=CC=C2C(=C1)C3=C(N2)C=NC=C3	1S/C11H8N2/c1-2-4-10-8(3-1)9-5-6-12-7-11(9)13-10/h1-7,13H	N/A	1	Positive	N/A	Isolated	168.069	Eunah JEONG Seungju SON	M+H	N/A	1	N/A	N/A	N/A	244-63-3	Sang Hee SHIM Kyo Bin Kang
KSS_Legacy_Lib-Pos.mgf	*..*	oxymatrine	265.191	qTof	LC-ESI	44	C1CC2C3CCC[N+]4(C3C(CCC4)CN2C(=O)C1)[O-]	1S/C15H24N2O2/c18-14-7-1-6-13-12-5-3-9-17(19)8-2-4-11(15(12)17)10-16(13)14/h11-13,15H,1-10H2/t11-,12+,13+,15-,17?/m0/s1	N/A	1	Positive	N/A	Isolated	264.184	Eunah JEONG Seungju SON	M+H	N/A	1	N/A	N/A	N/A	16837-52-8	Sang Hee SHIM Kyo Bin Kang
KSS_Legacy_Lib-Pos.mgf	*..*	piperine	286.144	qTof	LC-ESI	45	C1CCN(CC1)C(=O)/C=C/C=C/C2=CC3=C(C=C2)OCO3	1S/C17H19NO3/c19-17(18-10-4-1-5-11-18)7-3-2-6-14-8-9-15-16(12-14)21-13-20-15/h2-3,6-9,12H,1,4-5,10-11,13H2/b6-2+,7-3+	N/A	1	Positive	N/A	Isolated	285.137	Eunah JEONG Seungju SON	M+H	N/A	1	N/A	N/A	N/A	94-62-2	Sang Hee SHIM Kyo Bin Kang
KSS_Legacy_Lib-Pos.mgf	*..*	ricinine	165.065	qTof	LC-ESI	46	CN1C=CC(=C(C1=O)C#N)OC	1S/C8H8N2O2/c1-10-4-3-7(12-2)6(5-9)8(10)11/h3-4H,1-2H3	N/A	1	Positive	N/A	Isolated	164.059	Eunah JEONG Seungju SON	M+H	N/A	1	N/A	N/A	N/A	524-40-3	Sang Hee SHIM Kyo Bin Kang
KSS_Legacy_Lib-Pos.mgf	*..*	robustine	216.065	qTof	LC-ESI	47	COC1=C2C=COC2=NC3=C1C=CC=C3O	1S/C12H9NO3/c1-15-11-7-3-2-4-9(14)10(7)13-12-8(11)5-6-16-12/h2-6,14H,1H3	N/A	1	Positive	N/A	Isolated	215.058	Eunah JEONG Seungju SON	M+H	N/A	1	N/A	N/A	N/A	2255-50-7	Sang Hee SHIM Kyo Bin Kang
KSS_Legacy_Lib-Pos.mgf	*..*	skimmianine	260.092	qTof	LC-ESI	48	COC1=C(C2=C(C=C1)C(=C3C=COC3=N2)OC)OC	1S/C14H13NO4/c1-16-10-5-4-8-11(13(10)18-3)15-14-9(6-7-19-14)12(8)17-2/h4-7H,1-3H3	N/A	1	Positive	N/A	Isolated	259.084	Eunah JEONG Seungju SON	M+H	N/A	1	N/A	N/A	N/A	83-95-4	Sang Hee SHIM Kyo Bin Kang
KSS_Legacy_Lib-Pos.mgf	*..*	sophocarpine	247.18	qTof	LC-ESI	49	C1CC2CN3C(CC=CC3=O)C4C2N(C1)CCC4	N/A	N/A	1	Positive	N/A	Isolated	246.173	Eunah JEONG Seungju SON	M+H	N/A	1	N/A	N/A	N/A	6483-15-4	Sang Hee SHIM Kyo Bin Kang
KSS_Legacy_Lib-Pos.mgf	*..*	uridine	245.076	qTof	LC-ESI	50	C1=CN(C(=O)NC1=O)[C@H]2[C@@H]([C@@H]([C@H](O2)CO)O)O	1S/C9H12N2O6/c12-3-4-6(14)7(15)8(17-4)11-2-1-5(13)10-9(11)16/h1-2,4,6-8,12,14-15H,3H2,(H,10,13,16)/t4-,6-,7-,8-/m1/s1	N/A	1	Positive	N/A	Isolated	244.07	Eunah JEONG Seungju SON	M+H	N/A	1	N/A	N/A	N/A	58-96-8	Sang Hee SHIM Kyo Bin Kang
KSS_Legacy_Lib-Pos.mgf	*..*	americanin A	329.101	qTof	LC-ESI	51	C1=CC2=C(C=C1C=CC=O)OC(C(O2)C3=CC(=C(C=C3)O)O)CO	N/A	N/A	1	Positive	N/A	Isolated	328.095	Eunah JEONG Seungju SON	M+H	N/A	1	N/A	N/A	N/A	69506-79-2	Sang Hee SHIM Kyo Bin Kang
KSS_Legacy_Lib-Pos.mgf	*..*	acetonylidene Americanin A	369.133	qTof	LC-ESI	52	CC(=O)/C=C/C=C/C1=CC2=C(C=C1)OC(C(O2)CO)C3=CC(=C(C=C3)O)O	1S/C21H20O6/c1-13(23)4-2-3-5-14-6-9-18-19(10-14)26-20(12-22)21(27-18)15-7-8-16(24)17(25)11-15/h2-11,20-22,24-25H,12H2,1H3/b4-2+,5-3+	N/A	1	Positive	N/A	Isolated	368.126	Eunah JEONG Seungju SON	M+H	N/A	1	N/A	N/A	N/A	605546	Sang Hee SHIM Kyo Bin Kang
KSS_Legacy_Lib-Pos.mgf	*..*	isolariciresinol	721.322	qTof	LC-ESI	53	COC1=C(C=C2[C@@H]([C@H]([C@@H](CC2=C1)CO)CO)C3=CC(=C(C=C3)O)OC)O	1S/C20H24O6/c1-25-18-6-11(3-4-16(18)23)20-14-8-17(24)19(26-2)7-12(14)5-13(9-21)15(20)10-22/h3-4,6-8,13,15,20-24H,5,9-10H2,1-2H3/t13-,15-,20-/m0/s1	N/A	1	Positive	N/A	Isolated	360.157	Eunah JEONG Seungju SON	2M+H	N/A	1	N/A	N/A	N/A	548-29-8	Sang Hee SHIM Kyo Bin Kang
KSS_Legacy_Lib-Pos.mgf	*..*	americanin B	493.149	qTof	LC-ESI	54	C1=CC2=C(C=C1/C=C/C=O)OC(C(O2)CO)C3=CC4=C(C=C3)OC(C(O4)CO)C5=CC(=C(C=C5)O)O	1S/C27H24O9/c28-9-1-2-15-3-7-20-22(10-15)36-27(24(13-29)33-20)17-5-8-21-23(12-17)34-25(14-30)26(35-21)16-4-6-18(31)19(32)11-16/h1-12,24-27,29-32H,13-14H2/b2-1+	N/A	1	Positive	N/A	Isolated	492.142	Eunah JEONG Seungju SON	M+H	N/A	1	N/A	N/A	N/A	77053-44-2	Sang Hee SHIM Kyo Bin Kang
KSS_Legacy_Lib-Pos.mgf	*..*	americanin D	329.102	qTof	LC-ESI	55	C1=CC(=C(C=C1C2C(C3=C(O2)C(=CC(=C3)/C=C\C=O)O)CO)O)O	1S/C18H16O6/c19-5-1-2-10-6-12-13(9-20)17(24-18(12)16(23)7-10)11-3-4-14(21)15(22)8-11/h1-8,13,17,20-23H,9H2/b2-1-	N/A	1	Positive	N/A	Isolated	328.095	Eunah JEONG Seungju SON	M+H	N/A	1	N/A	N/A	N/A	77053-45-3	Sang Hee SHIM Kyo Bin Kang
KSS_Legacy_Lib-Pos.mgf	*..*	neoolivil	775.296	qTof	LC-ESI	56	COC1=C(C=CC(=C1)[C@H]2[C@@H]([C@H]([C@@H](O2)C3=CC(=C(C=C3)O)OC)CO)CO)O	1S/C20H24O7/c1-25-17-7-11(3-5-15(17)23)19-13(9-21)14(10-22)20(27-19)12-4-6-16(24)18(8-12)26-2/h3-8,13-14,19-24H,9-10H2,1-2H3/t13-,14-,19+,20+/m1/s1	N/A	1	Positive	N/A	Isolated	376.152	Eunah JEONG Seungju SON	2M+H	N/A	1	N/A	N/A	N/A	N/A	Sang Hee SHIM Kyo Bin Kang
KSS_Legacy_Lib-Pos.mgf	*..*	pinoresinol 4-O-glucoside	543.183	qTof	LC-ESI	57	COC1=C(C=CC(=C1)[C@H]2[C@@H]3CO[C@H]([C@@H]3CO2)C4=CC(=C(C=C4)O[C@H]5[C@@H]([C@H]([C@@H]([C@H](O5)CO)O)O)O)OC)O	1S/C26H32O11/c1-32-18-7-12(3-5-16(18)28)24-14-10-35-25(15(14)11-34-24)13-4-6-17(19(8-13)33-2)36-26-23(31)22(30)21(29)20(9-27)37-26/h3-8,14-15,20-31H,9-11H2,1-2H3/t14-,15-,20-,21-,22+,23-,24+,25+,26-/m1/s1	N/A	1	Positive	N/A	Isolated	520.194	Eunah JEONG Seungju SON	M+Na	N/A	1	N/A	N/A	N/A	N/A	Sang Hee SHIM Kyo Bin Kang
KSS_Legacy_Lib-Pos.mgf	*..*	eudesmin	387.18	qTof	LC-ESI	58	COC1=C(C=C(C=C1)C2C3COC(C3CO2)C4=CC(=C(C=C4)OC)OC)OC	N/A	N/A	1	Positive	N/A	Isolated	386.173	Eunah JEONG Seungju SON	M+H	N/A	1	N/A	N/A	N/A	526-06-7	Sang Hee SHIM Kyo Bin Kang
KSS_Legacy_Lib-Pos.mgf	*..*	gomisin A	439.173	qTof	LC-ESI	59	CC1CC2=CC3=C(C(=C2C4=C(C(=C(C=C4CC1(C)O)OC)OC)OC)OC)OCO3	N/A	N/A	1	Positive	N/A	Isolated	416.183	Eunah JEONG Seungju SON	M+Na	N/A	1	N/A	N/A	N/A	58546-54-6	Sang Hee SHIM Kyo Bin Kang
KSS_Legacy_Lib-Pos.mgf	*..*	honokiol	267.137	qTof	LC-ESI	60	C=CCC1=CC(=C(C=C1)O)C2=CC(=C(C=C2)O)CC=C	1S/C18H18O2/c1-3-5-13-7-9-18(20)16(11-13)14-8-10-17(19)15(12-14)6-4-2/h3-4,7-12,19-20H,1-2,5-6H2	N/A	1	Positive	N/A	Isolated	266.131	Eunah JEONG Seungju SON	M+H	N/A	1	N/A	N/A	N/A	35354-74-6	Sang Hee SHIM Kyo Bin Kang
KSS_Legacy_Lib-Pos.mgf	*..*	magnolol	267.137	qTof	LC-ESI	61	C=CCC1=CC(=C(C=C1)O)C2=C(C=CC(=C2)CC=C)O	1S/C18H18O2/c1-3-5-13-7-9-17(19)15(11-13)16-12-14(6-4-2)8-10-18(16)20/h3-4,7-12,19-20H,1-2,5-6H2	N/A	1	Positive	N/A	Isolated	266.131	Eunah JEONG Seungju SON	M+H	N/A	1	N/A	N/A	N/A	528-43-8	Sang Hee SHIM Kyo Bin Kang
KSS_Legacy_Lib-Pos.mgf	*..*	pinoresinol diglucoside	705.237	qTof	LC-ESI	62	COC1=C(C=CC(=C1)[C@@H]2[C@H]3CO[C@@H]([C@H]3CO2)C4=CC(=C(C=C4)O[C@H]5[C@@H]([C@H]([C@@H]([C@H](O5)CO)O)O)O)OC)O[C@H]6[C@@H]([C@H]([C@@H]([C@H](O6)CO)O)O)O	1S/C32H42O16/c1-41-19-7-13(3-5-17(19)45-31-27(39)25(37)23(35)21(9-33)47-31)29-15-11-44-30(16(15)12-43-29)14-4-6-18(20(8-14)42-2)46-32-28(40)26(38)24(36)22(10-34)48-32/h3-8,15-16,21-40H,9-12H2,1-2H3/t15-,16-,21+,22+,23+,24+,25-,26-,27+,28+,29+,30+,31+,32+/m0/s1	N/A	1	Positive	N/A	Isolated	682.247	Eunah JEONG Seungju SON	M+Na	N/A	1	N/A	N/A	N/A	63902-38-5	Sang Hee SHIM Kyo Bin Kang
KSS_Legacy_Lib-Pos.mgf	*..*	schizandrin	433.222	qTof	LC-ESI	63	CC1CC2=CC(=C(C(=C2C3=C(C(=C(C=C3CC1(C)O)OC)OC)OC)OC)OC)OC	1S/C24H32O7/c1-13-9-14-10-16(26-3)20(28-5)22(30-7)18(14)19-15(12-24(13,2)25)11-17(27-4)21(29-6)23(19)31-8/h10-11,13,25H,9,12H2,1-8H3	N/A	1	Positive	N/A	Isolated	432.215	Eunah JEONG Seungju SON	M+H	N/A	1	N/A	N/A	N/A	7432-28-2	Sang Hee SHIM Kyo Bin Kang
KSS_Legacy_Lib-Pos.mgf	*..*	schisantherin A (gomisin C)	559.194	qTof	LC-ESI	64	C[C@H]1CC2=CC3=C(C(=C2C4=C(C(=C(C=C4[C@@H]([C@@]1(C)O)OC(=O)C5=CC=CC=C5)OC)OC)OC)OC)OCO3	1S/C30H32O9/c1-16-12-18-13-21-25(38-15-37-21)26(35-5)22(18)23-19(14-20(33-3)24(34-4)27(23)36-6)28(30(16,2)32)39-29(31)17-10-8-7-9-11-17/h7-11,13-14,16,28,32H,12,15H2,1-6H3/t16-,28-,30-/m0/s1	N/A	1	Positive	N/A	Isolated	536.205	Eunah JEONG Seungju SON	M+Na	N/A	1	N/A	N/A	N/A	58546-56-8	Sang Hee SHIM Kyo Bin Kang
KSS_Legacy_Lib-Pos.mgf	*..*	sesamin	709.227	qTof	LC-ESI	65	C1C2C(COC2C3=CC4=C(C=C3)OCO4)C(O1)C5=CC6=C(C=C5)OCO6	1S/C20H18O6/c1-3-15-17(25-9-23-15)5-11(1)19-13-7-22-20(14(13)8-21-19)12-2-4-16-18(6-12)26-10-24-16/h1-6,13-14,19-20H,7-10H2/t13-,14-,19+,20+/m0/s1	N/A	1	Positive	N/A	Isolated	354.11	Eunah JEONG Seungju SON	2M+H	N/A	1	N/A	N/A	N/A	607-80-7	Sang Hee SHIM Kyo Bin Kang
KSS_Legacy_Lib-Pos.mgf	*..*	sesangolin	385.128	qTof	LC-ESI	66	COC1=CC2=C(C=C1C3C4COC(C4CO3)C5=CC6=C(C=C5)OCO6)OCO2	1S/C21H20O7/c1-22-16-6-19-18(27-10-28-19)5-12(16)21-14-8-23-20(13(14)7-24-21)11-2-3-15-17(4-11)26-9-25-15/h2-6,13-14,20-21H,7-10H2,1H3	N/A	1	Positive	N/A	Isolated	384.121	Eunah JEONG Seungju SON	M+H	N/A	1	N/A	N/A	N/A	100268-57-3	Sang Hee SHIM Kyo Bin Kang
KSS_Legacy_Lib-Pos.mgf	*..*	silybin	483.128	qTof	LC-ESI	67	COC1=C(C=CC(=C1)C2C(OC3=C(O2)C=C(C=C3)C4C(C(=O)C5=C(C=C(C=C5O4)O)O)O)CO)O	N/A	N/A	1	Positive	N/A	Isolated	482.121	Eunah JEONG Seungju SON	M+H	N/A	1	N/A	N/A	N/A	22888-70-6	Sang Hee SHIM Kyo Bin Kang
KSS_Legacy_Lib-Pos.mgf	*..*	simplexoside	1059.35	qTof	LC-ESI	68	COC1=C(C=CC(=C1)[C@@H]2[C@H]3CO[C@@H]([C@H]3CO2)C4=CC5=C(C=C4)OCO5)O[C@H]6[C@@H]([C@H]([C@@H]([C@H](O6)CO)O)O)O	1S/C26H30O11/c1-31-18-6-12(3-5-17(18)36-26-23(30)22(29)21(28)20(8-27)37-26)24-14-9-33-25(15(14)10-32-24)13-2-4-16-19(7-13)35-11-34-16/h2-7,14-15,20-30H,8-11H2,1H3/t14-,15-,20+,21+,22-,23+,24+,25+,26+/m0/s1	N/A	1	Positive	N/A	Isolated	518.179	Eunah JEONG Seungju SON	2M+Na	N/A	1	N/A	N/A	N/A	74061-78-2	Sang Hee SHIM Kyo Bin Kang
KSS_Legacy_Lib-Pos.mgf	*..*	angelicin	187.039	qTof	LC-ESI	69	C1=CC2=C(C=CO2)C3=C1C=CC(=O)O3	1S/C11H6O3/c12-10-4-2-7-1-3-9-8(5-6-13-9)11(7)14-10/h1-6H	N/A	1	Positive	N/A	Isolated	186.032	Eunah JEONG Seungju SON	M+H	N/A	1	N/A	N/A	N/A	523-50-2	Sang Hee SHIM Kyo Bin Kang
KSS_Legacy_Lib-Pos.mgf	*..*	aurapten	299.164	qTof	LC-ESI	70	CC(=CCC/C(=C/COC1=CC2=C(C=C1)C=CC(=O)O2)/C)C	1S/C19H22O3/c1-14(2)5-4-6-15(3)11-12-21-17-9-7-16-8-10-19(20)22-18(16)13-17/h5,7-11,13H,4,6,12H2,1-3H3/b15-11+	N/A	1	Positive	N/A	Isolated	298.157	Eunah JEONG Seungju SON	M+H	N/A	1	N/A	N/A	N/A	495-02-3	Sang Hee SHIM Kyo Bin Kang
KSS_Legacy_Lib-Pos.mgf	*..*	bergapten	217.049	qTof	LC-ESI	71	COC1=C2C=CC(=O)OC2=CC3=C1C=CO3	1S/C12H8O4/c1-14-12-7-2-3-11(13)16-10(7)6-9-8(12)4-5-15-9/h2-6H,1H3	N/A	1	Positive	N/A	Isolated	216.042	Eunah JEONG Seungju SON	M+H	N/A	1	N/A	N/A	N/A	484-20-8	Sang Hee SHIM Kyo Bin Kang
KSS_Legacy_Lib-Pos.mgf	*..*	byakangelicin	335.112	qTof	LC-ESI	72	CC(C)(C(COC1=C2C(=C(C3=C1OC(=O)C=C3)OC)C=CO2)O)O	N/A	N/A	1	Positive	N/A	Isolated	334.105	Eunah JEONG Seungju SON	M+H	N/A	1	N/A	N/A	N/A	482-25-7	Sang Hee SHIM Kyo Bin Kang
KSS_Legacy_Lib-Pos.mgf	*..*	coumarin	147.044	qTof	LC-ESI	73	C1=CC=C2C(=C1)C=CC(=O)O2	1S/C9H6O2/c10-9-6-5-7-3-1-2-4-8(7)11-9/h1-6H	N/A	1	Positive	N/A	Isolated	146.037	Eunah JEONG Seungju SON	M+H	N/A	1	N/A	N/A	N/A	91-64-5	Sang Hee SHIM Kyo Bin Kang
KSS_Legacy_Lib-Pos.mgf	*..*	6-methyl coumarin	161.06	qTof	LC-ESI	74	CC1=CC2=C(C=C1)OC(=O)C=C2	1S/C10H8O2/c1-7-2-4-9-8(6-7)3-5-10(11)12-9/h2-6H,1H3	N/A	1	Positive	N/A	Isolated	160.052	Eunah JEONG Seungju SON	M+H	N/A	1	N/A	N/A	N/A	92-48-8	Sang Hee SHIM Kyo Bin Kang
KSS_Legacy_Lib-Pos.mgf	*..*	daphnetin	179.034	qTof	LC-ESI	75	C1=CC(=C(C2=C1C=CC(=O)O2)O)O	1S/C9H6O4/c10-6-3-1-5-2-4-7(11)13-9(5)8(6)12/h1-4,10,12H	N/A	1	Positive	N/A	Isolated	178.027	Eunah JEONG Seungju SON	M+H	N/A	1	N/A	N/A	N/A	486-35-1	Sang Hee SHIM Kyo Bin Kang
KSS_Legacy_Lib-Pos.mgf	*..*	decursin	329.138	qTof	LC-ESI	76	CC(=CC(=O)O[C@H]1CC2=C(C=C3C(=C2)C=CC(=O)O3)OC1(C)C)C	1S/C19H20O5/c1-11(2)7-18(21)23-16-9-13-8-12-5-6-17(20)22-14(12)10-15(13)24-19(16,3)4/h5-8,10,16H,9H2,1-4H3/t16-/m0/s1	N/A	1	Positive	N/A	Isolated	328.131	Eunah JEONG Seungju SON	M+H	N/A	1	N/A	N/A	N/A	5928-25-6	Sang Hee SHIM Kyo Bin Kang
KSS_Legacy_Lib-Pos.mgf	*..*	decursinol	247.096	qTof	LC-ESI	77	CC1(C(CC2=C(O1)C=C3C(=C2)C=CC(=O)O3)O)C	N/A	N/A	1	Positive	N/A	Isolated	246.089	Eunah JEONG Seungju SON	M+H	N/A	1	N/A	N/A	N/A	N/A	Sang Hee SHIM Kyo Bin Kang
KSS_Legacy_Lib-Pos.mgf	*..*	decursinol angelate	329.139	qTof	LC-ESI	78	C/C=C(/C)\C(=O)O[C@H]1CC2=C(C=C3C(=C2)C=CC(=O)O3)OC1(C)C	1S/C19H20O5/c1-5-11(2)18(21)23-16-9-13-8-12-6-7-17(20)22-14(12)10-15(13)24-19(16,3)4/h5-8,10,16H,9H2,1-4H3/b11-5-/t16-/m0/s1	N/A	1	Positive	N/A	Isolated	328.131	Eunah JEONG Seungju SON	M+H	N/A	1	N/A	N/A	N/A	130848-06-5	Sang Hee SHIM Kyo Bin Kang
KSS_Legacy_Lib-Pos.mgf	*..*	esculetin	179.033	qTof	LC-ESI	79	C1=CC(=O)OC2=CC(=C(C=C21)O)O	1S/C9H6O4/c10-6-3-5-1-2-9(12)13-8(5)4-7(6)11/h1-4,10-11H	N/A	1	Positive	N/A	Isolated	178.027	Eunah JEONG Seungju SON	M+H	N/A	1	N/A	N/A	N/A	305-01-1	Sang Hee SHIM Kyo Bin Kang
KSS_Legacy_Lib-Pos.mgf	*..*	esculin	341.086	qTof	LC-ESI	80	C1=CC(=O)OC2=CC(=C(C=C21)O[C@H]3[C@@H]([C@H]([C@@H]([C@H](O3)CO)O)O)O)O	1S/C15H16O9/c16-5-10-12(19)13(20)14(21)15(24-10)23-9-3-6-1-2-11(18)22-8(6)4-7(9)17/h1-4,10,12-17,19-21H,5H2/t10-,12-,13+,14-,15-/m1/s1	N/A	1	Positive	N/A	Isolated	340.079	Eunah JEONG Seungju SON	M+H	N/A	1	N/A	N/A	N/A	531-75-9	Sang Hee SHIM Kyo Bin Kang
KSS_Legacy_Lib-Pos.mgf	*..*	fraxin	371.097	qTof	LC-ESI	81	COC1=C(C(=C2C(=C1)C=CC(=O)O2)O[C@H]3[C@@H]([C@H]([C@@H]([C@H](O3)CO)O)O)O)O	1S/C16H18O10/c1-23-7-4-6-2-3-9(18)25-14(6)15(11(7)20)26-16-13(22)12(21)10(19)8(5-17)24-16/h2-4,8,10,12-13,16-17,19-22H,5H2,1H3/t8-,10-,12+,13-,16+/m1/s1	N/A	1	Positive	N/A	Isolated	370.09	Eunah JEONG Seungju SON	M+H	N/A	1	N/A	N/A	N/A	524-30-1	Sang Hee SHIM Kyo Bin Kang
KSS_Legacy_Lib-Pos.mgf	*..*	glabralactone	289.106	qTof	LC-ESI	82	CC(=CC(=O)C1=C(C=C(C2=C1OC(=O)C=C2)OC)OC)C	1S/C16H16O5/c1-9(2)7-11(17)15-13(20-4)8-12(19-3)10-5-6-14(18)21-16(10)15/h5-8H,1-4H3	N/A	1	Positive	N/A	Isolated	288.1	Eunah JEONG Seungju SON	M+H	N/A	1	N/A	N/A	N/A	N/A	Sang Hee SHIM Kyo Bin Kang
KSS_Legacy_Lib-Pos.mgf	*..*	imperatorin	271.096	qTof	LC-ESI	83	CC(=CCOC1=C2C(=CC3=C1OC=C3)C=CC(=O)O2)C	1S/C16H14O4/c1-10(2)5-7-19-16-14-12(6-8-18-14)9-11-3-4-13(17)20-15(11)16/h3-6,8-9H,7H2,1-2H3	N/A	1	Positive	N/A	Isolated	270.089	Eunah JEONG Seungju SON	M+H	N/A	1	N/A	N/A	N/A	482-44-0	Sang Hee SHIM Kyo Bin Kang
KSS_Legacy_Lib-Pos.mgf	*..*	isobergapten	217.049	qTof	LC-ESI	84	COC1=C2C=CC(=O)OC2=C3C=COC3=C1	1S/C12H8O4/c1-14-9-6-10-8(4-5-15-10)12-7(9)2-3-11(13)16-12/h2-6H,1H3	N/A	1	Positive	N/A	Isolated	216.042	Eunah JEONG Seungju SON	M+H	N/A	1	N/A	N/A	N/A	482-48-4	Sang Hee SHIM Kyo Bin Kang
KSS_Legacy_Lib-Pos.mgf	*..*	isoimperatorin	271.096	qTof	LC-ESI	85	CC(=CCOC1=C2C=CC(=O)OC2=CC3=C1C=CO3)C	1S/C16H14O4/c1-10(2)5-7-19-16-11-3-4-15(17)20-14(11)9-13-12(16)6-8-18-13/h3-6,8-9H,7H2,1-2H3	N/A	1	Positive	N/A	Isolated	270.089	Eunah JEONG Seungju SON	M+H	N/A	1	N/A	N/A	N/A	482-45-1	Sang Hee SHIM Kyo Bin Kang
KSS_Legacy_Lib-Pos.mgf	*..*	isooxypeucedanin	287.092	qTof	LC-ESI	86	CC(C)C(=O)COC1=C2C=CC(=O)OC2=CC3=C1C=CO3	1S/C16H14O5/c1-9(2)12(17)8-20-16-10-3-4-15(18)21-14(10)7-13-11(16)5-6-19-13/h3-7,9H,8H2,1-2H3	N/A	1	Positive	N/A	Isolated	286.084	Eunah JEONG Seungju SON	M+H	N/A	1	N/A	N/A	N/A	5058-15-1	Sang Hee SHIM Kyo Bin Kang
KSS_Legacy_Lib-Pos.mgf	*..*	isopimpinellin	247.06	qTof	LC-ESI	87	COC1=C2C=COC2=C(C3=C1C=CC(=O)O3)OC	1S/C13H10O5/c1-15-10-7-3-4-9(14)18-12(7)13(16-2)11-8(10)5-6-17-11/h3-6H,1-2H3	N/A	1	Positive	N/A	Isolated	246.053	Eunah JEONG Seungju SON	M+H	N/A	1	N/A	N/A	N/A	482-27-9	Sang Hee SHIM Kyo Bin Kang
KSS_Legacy_Lib-Pos.mgf	*..*	trans-khellactone	263.091	qTof	LC-ESI	88	CC1(C(C(C2=C(O1)C=CC3=C2OC(=O)C=C3)O)O)C	N/A	N/A	1	Positive	N/A	Isolated	262.084	Eunah JEONG Seungju SON	M+H	N/A	1	N/A	N/A	N/A	N/A	Sang Hee SHIM Kyo Bin Kang
KSS_Legacy_Lib-Pos.mgf	*..*	nodakenetin	247.097	qTof	LC-ESI	89	CC(C)([C@H]1CC2=C(O1)C=C3C(=C2)C=CC(=O)O3)O	1S/C14H14O4/c1-14(2,16)12-6-9-5-8-3-4-13(15)18-10(8)7-11(9)17-12/h3-5,7,12,16H,6H2,1-2H3/t12-/m1/s1	N/A	1	Positive	N/A	Isolated	246.089	Eunah JEONG Seungju SON	M+H	N/A	1	N/A	N/A	N/A	495-32-9	Sang Hee SHIM Kyo Bin Kang
KSS_Legacy_Lib-Pos.mgf	*..*	nodakenin	409.149	qTof	LC-ESI	90	CC(C)([C@H]1CC2=C(O1)C=C3C(=C2)C=CC(=O)O3)O[C@H]4[C@@H]([C@H]([C@@H]([C@H](O4)CO)O)O)O	1S/C20H24O9/c1-20(2,29-19-18(25)17(24)16(23)13(8-21)28-19)14-6-10-5-9-3-4-15(22)27-11(9)7-12(10)26-14/h3-5,7,13-14,16-19,21,23-25H,6,8H2,1-2H3/t13-,14-,16-,17+,18-,19+/m1/s1	N/A	1	Positive	N/A	Isolated	408.142	Eunah JEONG Seungju SON	M+H	N/A	1	N/A	N/A	N/A	495-31-8	Sang Hee SHIM Kyo Bin Kang
KSS_Legacy_Lib-Pos.mgf	*..*	osthol	245.117	qTof	LC-ESI	91	CC(=CCC1=C(C=CC2=C1OC(=O)C=C2)OC)C	1S/C15H16O3/c1-10(2)4-7-12-13(17-3)8-5-11-6-9-14(16)18-15(11)12/h4-6,8-9H,7H2,1-3H3	N/A	1	Positive	N/A	Isolated	244.11	Eunah JEONG Seungju SON	M+H	N/A	1	N/A	N/A	N/A	484-12-8	Sang Hee SHIM Kyo Bin Kang
KSS_Legacy_Lib-Pos.mgf	*..*	oxypeucedanin	287.091	qTof	LC-ESI	92	CC1(C(O1)COC2=C3C=CC(=O)OC3=CC4=C2C=CO4)C	N/A	N/A	1	Positive	N/A	Isolated	286.084	Eunah JEONG Seungju SON	M+H	N/A	1	N/A	N/A	N/A	N/A	Sang Hee SHIM Kyo Bin Kang
KSS_Legacy_Lib-Pos.mgf	*..*	oxypeucedanin hydrate	305.102	qTof	LC-ESI	93	CC(C)([C@@H](COC1=C2C=CC(=O)OC2=CC3=C1C=CO3)O)O	1S/C16H16O6/c1-16(2,19)13(17)8-21-15-9-3-4-14(18)22-12(9)7-11-10(15)5-6-20-11/h3-7,13,17,19H,8H2,1-2H3/t13-/m1/s1	N/A	1	Positive	N/A	Isolated	304.095	Eunah JEONG Seungju SON	M+H	N/A	1	N/A	N/A	N/A	2643-85-8	Sang Hee SHIM Kyo Bin Kang
KSS_Legacy_Lib-Pos.mgf	*..*	oxypeucedanin methanolate	319.117	qTof	LC-ESI	94	CC(C)(C(COC1=C2C=CC(=O)OC2=CC3=C1C=CO3)O)OC	1S/C17H18O6/c1-17(2,20-3)14(18)9-22-16-10-4-5-15(19)23-13(10)8-12-11(16)6-7-21-12/h4-8,14,18H,9H2,1-3H3	N/A	1	Positive	N/A	Isolated	318.11	Eunah JEONG Seungju SON	M+H	N/A	1	N/A	N/A	N/A	N/A	Sang Hee SHIM Kyo Bin Kang
KSS_Legacy_Lib-Pos.mgf	*..*	pabulenol	287.09	qTof	LC-ESI	95	CC(=C)[C@@H](COC1=C2C=CC(=O)OC2=CC3=C1C=CO3)O	1S/C16H14O5/c1-9(2)12(17)8-20-16-10-3-4-15(18)21-14(10)7-13-11(16)5-6-19-13/h3-7,12,17H,1,8H2,2H3/t12-/m1/s1	N/A	1	Positive	N/A	Isolated	286.084	Eunah JEONG Seungju SON	M+H	N/A	1	N/A	N/A	N/A	33889-70-2	Sang Hee SHIM Kyo Bin Kang
KSS_Legacy_Lib-Pos.mgf	*..*	(+)-peucedanol	265.106	qTof	LC-ESI	96	CC(C)(C(CC1=C(C=C2C(=C1)C=CC(=O)O2)O)O)O	1S/C14H16O5/c1-14(2,18)12(16)6-9-5-8-3-4-13(17)19-11(8)7-10(9)15/h3-5,7,12,15-16,18H,6H2,1-2H3	N/A	1	Positive	N/A	Isolated	264.1	Eunah JEONG Seungju SON	M+H	N/A	1	N/A	N/A	N/A	46992-81-8	Sang Hee SHIM Kyo Bin Kang
KSS_Legacy_Lib-Pos.mgf	*..*	phellopterin	301.106	qTof	LC-ESI	97	CC(=CCOC1=C2C(=C(C3=C1OC(=O)C=C3)OC)C=CO2)C	1S/C17H16O5/c1-10(2)6-8-21-17-15-12(7-9-20-15)14(19-3)11-4-5-13(18)22-16(11)17/h4-7,9H,8H2,1-3H3	N/A	1	Positive	N/A	Isolated	300.1	Eunah JEONG Seungju SON	M+H	N/A	1	N/A	N/A	N/A	2543-94-4	Sang Hee SHIM Kyo Bin Kang
KSS_Legacy_Lib-Pos.mgf	*..*	pimpinellin	247.06	qTof	LC-ESI	98	COC1=C(C2=C(C=CO2)C3=C1C=CC(=O)O3)OC	1S/C13H10O5/c1-15-11-7-3-4-9(14)18-10(7)8-5-6-17-12(8)13(11)16-2/h3-6H,1-2H3	N/A	1	Positive	N/A	Isolated	246.053	Eunah JEONG Seungju SON	M+H	N/A	1	N/A	N/A	N/A	131-12-4	Sang Hee SHIM Kyo Bin Kang
KSS_Legacy_Lib-Pos.mgf	*..*	psoralen	187.039	qTof	LC-ESI	99	C1=CC(=O)OC2=CC3=C(C=CO3)C=C21	1S/C11H6O3/c12-11-2-1-7-5-8-3-4-13-9(8)6-10(7)14-11/h1-6H	N/A	1	Positive	N/A	Isolated	186.032	Eunah JEONG Seungju SON	M+H	N/A	1	N/A	N/A	N/A	66-97-7	Sang Hee SHIM Kyo Bin Kang
KSS_Legacy_Lib-Pos.mgf	*..*	scoparone	207.065	qTof	LC-ESI	100	COC1=C(C=C2C(=C1)C=CC(=O)O2)OC	1S/C11H10O4/c1-13-9-5-7-3-4-11(12)15-8(7)6-10(9)14-2/h3-6H,1-2H3	N/A	1	Positive	N/A	Isolated	206.058	Eunah JEONG Seungju SON	M+H	N/A	1	N/A	N/A	N/A	120-08-1	Sang Hee SHIM Kyo Bin Kang
KSS_Legacy_Lib-Pos.mgf	*..*	scopoletin	193.049	qTof	LC-ESI	101	COC1=C(C=C2C(=C1)C=CC(=O)O2)O	1S/C10H8O4/c1-13-9-4-6-2-3-10(12)14-8(6)5-7(9)11/h2-5,11H,1H3	N/A	1	Positive	N/A	Isolated	192.042	Eunah JEONG Seungju SON	M+H	N/A	1	N/A	N/A	N/A	92-61-5	Sang Hee SHIM Kyo Bin Kang
KSS_Legacy_Lib-Pos.mgf	*..*	scopolin	355.102	qTof	LC-ESI	102	COC1=C(C=C2C(=C1)C=CC(=O)O2)O[C@H]3[C@@H]([C@H]([C@@H]([C@H](O3)CO)O)O)O	1S/C16H18O9/c1-22-9-4-7-2-3-12(18)23-8(7)5-10(9)24-16-15(21)14(20)13(19)11(6-17)25-16/h2-5,11,13-17,19-21H,6H2,1H3/t11-,13-,14+,15-,16-/m1/s1	N/A	1	Positive	N/A	Isolated	354.095	Eunah JEONG Seungju SON	M+H	N/A	1	N/A	N/A	N/A	531-44-2	Sang Hee SHIM Kyo Bin Kang
KSS_Legacy_Lib-Pos.mgf	*..*	sphondin	217.05	qTof	LC-ESI	103	COC1=C2C(=C3C(=C1)C=CC(=O)O3)C=CO2	1S/C12H8O4/c1-14-9-6-7-2-3-10(13)16-11(7)8-4-5-15-12(8)9/h2-6H,1H3	N/A	1	Positive	N/A	Isolated	216.042	Eunah JEONG Seungju SON	M+H	N/A	1	N/A	N/A	N/A	483-66-9	Sang Hee SHIM Kyo Bin Kang
KSS_Legacy_Lib-Pos.mgf	*..*	umbelliferone	163.039	qTof	LC-ESI	104	C1=CC(=CC2=C1C=CC(=O)O2)O	1S/C9H6O3/c10-7-3-1-6-2-4-9(11)12-8(6)5-7/h1-5,10H	N/A	1	Positive	N/A	Isolated	162.032	Eunah JEONG Seungju SON	M+H	N/A	1	N/A	N/A	N/A	93-35-6	Sang Hee SHIM Kyo Bin Kang
KSS_Legacy_Lib-Pos.mgf	*..*	umbelliferone methyl ether	177.054	qTof	LC-ESI	105	COC1=CC2=C(C=C1)C=CC(=O)O2	1S/C10H8O3/c1-12-8-4-2-7-3-5-10(11)13-9(7)6-8/h2-6H,1H3	N/A	1	Positive	N/A	Isolated	176.047	Eunah JEONG Seungju SON	M+H	N/A	1	N/A	N/A	N/A	531-59-9	Sang Hee SHIM Kyo Bin Kang
KSS_Legacy_Lib-Pos.mgf	*..*	8-methoxypsoralen	217.05	qTof	LC-ESI	106	COC1=C2C(=CC3=C1OC=C3)C=CC(=O)O2	1S/C12H8O4/c1-14-12-10-8(4-5-15-10)6-7-2-3-9(13)16-11(7)12/h2-6H,1H3	N/A	1	Positive	N/A	Isolated	216.042	Eunah JEONG Seungju SON	M+H	N/A	1	N/A	N/A	N/A	298-81-7	Sang Hee SHIM Kyo Bin Kang
KSS_Legacy_Lib-Pos.mgf	*..*	aeginetoyl ajugol 5''-O-beta-D-quinovoside	1489.72	qTof	LC-ESI	107	C[C@@H]1[C@H]([C@@H]([C@H]([C@@H](O1)O[C@@]2(CCCC([C@@]2(/C=C/C(=C/C(=O)O[C@]34CC=CO[C@]3(C[C@](C4)(C)O)O[C@H]5[C@@H]([C@H]([C@@H]([C@H](O5)CO)O)O)O)/C)O)(C)C)C)O)O)O	1S/C36H56O16/c1-19(9-13-35(46)31(3,4)10-7-11-33(35,6)51-29-27(43)25(41)23(39)20(2)48-29)15-22(38)50-34-12-8-14-47-36(34,18-32(5,45)17-34)52-30-28(44)26(42)24(40)21(16-37)49-30/h8-9,13-15,20-21,23-30,37,39-46H,7,10-12,16-18H2,1-6H3/b13-9+,19-15+/t20-,21-,23-,24-,25+,26+,27-,28-,29+,30+,32-,33-,34+,35-,36-/m1/s1	N/A	1	Positive	N/A	Isolated	744.357	Eunah JEONG Seungju SON	2M+H	N/A	1	N/A	N/A	N/A	N/A	Sang Hee SHIM Kyo Bin Kang
KSS_Legacy_Lib-Pos.mgf	*..*	ajugol	697.292	qTof	LC-ESI	108	C[C@@]1(C[C@H]([C@H]2[C@@H]1[C@@H](OC=C2)O[C@H]3[C@@H]([C@H]([C@@H]([C@H](O3)CO)O)O)O)O)O	1S/C15H24O9/c1-15(21)4-7(17)6-2-3-22-13(9(6)15)24-14-12(20)11(19)10(18)8(5-16)23-14/h2-3,6-14,16-21H,4-5H2,1H3/t6-,7+,8+,9+,10+,11-,12+,13-,14-,15-/m0/s1	N/A	1	Positive	N/A	Isolated	348.142	Eunah JEONG Seungju SON	2M+H	N/A	1	N/A	N/A	N/A	52949-83-4	Sang Hee SHIM Kyo Bin Kang
KSS_Legacy_Lib-Pos.mgf	*..*	aucubin	369.114	qTof	LC-ESI	109	C1=COC(C2C1C(C=C2CO)O)OC3C(C(C(C(O3)CO)O)O)O	N/A	N/A	1	Positive	N/A	Isolated	346.126	Eunah JEONG Seungju SON	M+Na	N/A	1	N/A	N/A	N/A	479-98-1	Sang Hee SHIM Kyo Bin Kang
KSS_Legacy_Lib-Pos.mgf	*..*	(E)-aldosecologanin	781.253	qTof	LC-ESI	110	COC(=O)C1=CO[C@H]([C@@H]([C@@H]1/C(=C/CC2[C@H]([C@@H](OC=C2C(=O)OC)O[C@H]3[C@@H]([C@H]([C@@H]([C@H](O3)CO)O)O)O)C=C)/C=O)C=C)O[C@H]4[C@@H]([C@H]([C@@H]([C@H](O4)CO)O)O)O	1S/C34H46O19/c1-5-15-17(18(29(44)46-3)12-48-31(15)52-33-27(42)25(40)23(38)20(10-36)50-33)8-7-14(9-35)22-16(6-2)32(49-13-19(22)30(45)47-4)53-34-28(43)26(41)24(39)21(11-37)51-34/h5-7,9,12-13,15-17,20-28,31-34,36-43H,1-2,8,10-11H2,3-4H3/b14-7+/t15-,16-,17?,20-,21-,22+,23-,24-,25+,26+,27-,28-,31+,32+,33+,34+/m1/s1	N/A	1	Positive	N/A	Isolated	758.263	Eunah JEONG Seungju SON	M+Na	N/A	1	N/A	N/A	N/A	82474-97-3	Sang Hee SHIM Kyo Bin Kang
KSS_Legacy_Lib-Pos.mgf	*..*	catalpol	725.251	qTof	LC-ESI	111	C1=CO[C@H]([C@H]2[C@@H]1[C@@H]([C@H]3[C@@]2(O3)CO)O)O[C@H]4[C@@H]([C@H]([C@@H]([C@H](O4)CO)O)O)O	1S/C15H22O10/c16-3-6-9(19)10(20)11(21)14(23-6)24-13-7-5(1-2-22-13)8(18)12-15(7,4-17)25-12/h1-2,5-14,16-21H,3-4H2/t5-,6-,7-,8+,9-,10+,11-,12+,13+,14+,15-/m1/s1	N/A	1	Positive	N/A	Isolated	362.121	Eunah JEONG Seungju SON	2M+H	N/A	1	N/A	N/A	N/A	2415-24-9	Sang Hee SHIM Kyo Bin Kang
KSS_Legacy_Lib-Pos.mgf	*..*	dimethylsecologanoside	419.154	qTof	LC-ESI	112	COC(=O)C[C@H]1[C@H]([C@@H](OC=C1C(=O)OC)O[C@H]2[C@@H]([C@H]([C@@H]([C@H](O2)CO)O)O)O)C=C	1S/C18H26O11/c1-4-8-9(5-12(20)25-2)10(16(24)26-3)7-27-17(8)29-18-15(23)14(22)13(21)11(6-19)28-18/h4,7-9,11,13-15,17-19,21-23H,1,5-6H2,2-3H3/t8-,9+,11-,13-,14+,15-,17+,18+/m1/s1	N/A	1	Positive	N/A	Isolated	418.147	Eunah JEONG Seungju SON	M+H	N/A	1	N/A	N/A	N/A	N/A	Sang Hee SHIM Kyo Bin Kang
KSS_Legacy_Lib-Pos.mgf	*..*	epialyxialactone	201.111	qTof	LC-ESI	113	CC1C(CC2C1COC(=O)C2CO)O	N/A	N/A	1	Positive	N/A	Isolated	200.105	Eunah JEONG Seungju SON	M+H	N/A	1	N/A	N/A	N/A	N/A	Sang Hee SHIM Kyo Bin Kang
KSS_Legacy_Lib-Pos.mgf	*..*	epivogeloside	389.143	qTof	LC-ESI	114	COC1CC2C(C(OC=C2C(=O)O1)OC3C(C(C(C(O3)CO)O)O)O)C=C	N/A	N/A	1	Positive	N/A	Isolated	388.137	Eunah JEONG Seungju SON	M+H	N/A	1	N/A	N/A	N/A	N/A	Sang Hee SHIM Kyo Bin Kang
KSS_Legacy_Lib-Pos.mgf	*..*	harpagide	387.126	qTof	LC-ESI	115	CC1(CC(C2(C1C(OC=C2)OC3C(C(C(C(O3)CO)O)O)O)O)O)O	1S/C15H24O10/c1-14(21)4-7(17)15(22)2-3-23-13(11(14)15)25-12-10(20)9(19)8(18)6(5-16)24-12/h2-3,6-13,16-22H,4-5H2,1H3/t6-,7-,8-,9+,10-,11?,12+,13+,14+,15-/m1/s1	N/A	1	Positive	N/A	Isolated	364.137	Eunah JEONG Seungju SON	M+Na	N/A	1	N/A	N/A	N/A	6926-08-05	Sang Hee SHIM Kyo Bin Kang
KSS_Legacy_Lib-Pos.mgf	*..*	8-O-acetylharpagide	813.304	qTof	LC-ESI	116	CC(=O)O[C@]1(C[C@H]([C@]2([C@@H]1[C@@H](OC=C2)O[C@H]3[C@@H]([C@H]([C@@H]([C@H](O3)CO)O)O)O)O)O)C	1S/C17H26O11/c1-7(19)28-16(2)5-9(20)17(24)3-4-25-15(13(16)17)27-14-12(23)11(22)10(21)8(6-18)26-14/h3-4,8-15,18,20-24H,5-6H2,1-2H3/t8-,9-,10-,11+,12-,13-,14+,15+,16+,17-/m1/s1	N/A	1	Positive	N/A	Isolated	406.147	Eunah JEONG Seungju SON	2M+H	N/A	1	N/A	N/A	N/A	6926-14-3	Sang Hee SHIM Kyo Bin Kang
KSS_Legacy_Lib-Pos.mgf	*..*	geniposidic acid	749.25	qTof	LC-ESI	117	C1C=C([C@@H]2[C@H]1C(=CO[C@H]2O[C@H]3[C@@H]([C@H]([C@@H]([C@H](O3)CO)O)O)O)C(=O)O)CO	1S/C16H22O10/c17-3-6-1-2-7-8(14(22)23)5-24-15(10(6)7)26-16-13(21)12(20)11(19)9(4-18)25-16/h1,5,7,9-13,15-21H,2-4H2,(H,22,23)/t7-,9-,10-,11-,12+,13-,15+,16+/m1/s1	N/A	1	Positive	N/A	Isolated	374.121	Eunah JEONG Seungju SON	2M+H	N/A	1	N/A	N/A	N/A	27741-01-1	Sang Hee SHIM Kyo Bin Kang
KSS_Legacy_Lib-Pos.mgf	*..*	geniposide	777.282	qTof	LC-ESI	118	COC(=O)C1=CO[C@H]([C@H]2[C@@H]1CC=C2CO)O[C@H]3[C@@H]([C@H]([C@@H]([C@H](O3)CO)O)O)O	1S/C17H24O10/c1-24-15(23)9-6-25-16(11-7(4-18)2-3-8(9)11)27-17-14(22)13(21)12(20)10(5-19)26-17/h2,6,8,10-14,16-22H,3-5H2,1H3/t8-,10-,11-,12-,13+,14-,16+,17+/m1/s1	N/A	1	Positive	N/A	Isolated	388.137	Eunah JEONG Seungju SON	2M+H	N/A	1	N/A	N/A	N/A	24512-63-8	Sang Hee SHIM Kyo Bin Kang
KSS_Legacy_Lib-Pos.mgf	*..*	7-dehydrologanin	389.144	qTof	LC-ESI	119	C[C@@H]1[C@@H]2[C@H](CC1=O)C(=CO[C@H]2O[C@H]3[C@@H]([C@H]([C@@H]([C@H](O3)CO)O)O)O)C(=O)OC	1S/C17H24O10/c1-6-9(19)3-7-8(15(23)24-2)5-25-16(11(6)7)27-17-14(22)13(21)12(20)10(4-18)26-17/h5-7,10-14,16-18,20-22H,3-4H2,1-2H3/t6-,7+,10+,11+,12+,13-,14+,16-,17-/m0/s1	N/A	1	Positive	N/A	Isolated	388.137	Eunah JEONG Seungju SON	M+H	N/A	1	N/A	N/A	N/A	N/A	Sang Hee SHIM Kyo Bin Kang
KSS_Legacy_Lib-Pos.mgf	*..*	loganin	413.141	qTof	LC-ESI	120	C[C@H]1[C@H](C[C@H]2[C@@H]1[C@@H](OC=C2C(=O)OC)O[C@H]3[C@@H]([C@H]([C@@H]([C@H](O3)CO)O)O)O)O	1S/C17H26O10/c1-6-9(19)3-7-8(15(23)24-2)5-25-16(11(6)7)27-17-14(22)13(21)12(20)10(4-18)26-17/h5-7,9-14,16-22H,3-4H2,1-2H3/t6-,7+,9-,10+,11+,12+,13-,14+,16-,17-/m0/s1	N/A	1	Positive	N/A	Isolated	390.153	Eunah JEONG Seungju SON	M+Na	N/A	1	N/A	N/A	N/A	18524-94-2	Sang Hee SHIM Kyo Bin Kang
KSS_Legacy_Lib-Pos.mgf	*..*	monotropein	413.105	qTof	LC-ESI	121	C1=CC(C2C1C(=COC2OC3C(C(C(C(O3)CO)O)O)O)C(=O)O)(CO)O	N/A	N/A	1	Positive	N/A	Isolated	390.116	Eunah JEONG Seungju SON	M+Na	N/A	1	N/A	N/A	N/A	5945-50-6	Sang Hee SHIM Kyo Bin Kang
KSS_Legacy_Lib-Pos.mgf	*..*	secologanin dimethyl acetal	457.168	qTof	LC-ESI	122	COC(CC1C(C(OC=C1C(=O)OC)OC2C(C(C(C(O2)CO)O)O)O)C=C)OC	N/A	N/A	1	Positive	N/A	Isolated	434.179	Eunah JEONG Seungju SON	M+Na	N/A	1	N/A	N/A	N/A	77988-07-9	Sang Hee SHIM Kyo Bin Kang
KSS_Legacy_Lib-Pos.mgf	*..*	sweroside	359.133	qTof	LC-ESI	123	C=C[C@@H]1[C@@H]2CCOC(=O)C2=CO[C@H]1O[C@H]3[C@@H]([C@H]([C@@H]([C@H](O3)CO)O)O)O	1S/C16H22O9/c1-2-7-8-3-4-22-14(21)9(8)6-23-15(7)25-16-13(20)12(19)11(18)10(5-17)24-16/h2,6-8,10-13,15-20H,1,3-5H2/t7-,8+,10-,11-,12+,13-,15+,16+/m1/s1	N/A	1	Positive	N/A	Isolated	358.126	Eunah JEONG Seungju SON	M+H	N/A	1	N/A	N/A	N/A	14215-86-2	Sang Hee SHIM Kyo Bin Kang
KSS_Legacy_Lib-Pos.mgf	*..*	valerosidate	485.199	qTof	LC-ESI	124	CC(C)CC(=O)OC1C2C(CC(C2(C)O)O)C(=CO1)COC3C(C(C(C(O3)CO)O)O)O	1S/C21H34O11/c1-9(2)4-14(24)32-19-15-11(5-13(23)21(15,3)28)10(7-29-19)8-30-20-18(27)17(26)16(25)12(6-22)31-20/h7,9,11-13,15-20,22-23,25-28H,4-6,8H2,1-3H3	N/A	1	Positive	N/A	Isolated	462.21	Eunah JEONG Seungju SON	M+Na	N/A	1	N/A	N/A	N/A	N/A	Sang Hee SHIM Kyo Bin Kang
KSS_Legacy_Lib-Pos.mgf	*..*	eleutheroside E	765.259	qTof	LC-ESI	125	COC1=CC(=CC(=C1O[C@H]2[C@@H]([C@H]([C@@H]([C@H](O2)CO)O)O)O)OC)[C@H]3[C@@H]4CO[C@@H]([C@H]4CO3)C5=CC(=C(C(=C5)OC)O[C@H]6[C@@H]([C@H]([C@@H]([C@H](O6)CO)O)O)O)OC	1S/C34H46O18/c1-43-17-5-13(6-18(44-2)31(17)51-33-27(41)25(39)23(37)21(9-35)49-33)29-15-11-48-30(16(15)12-47-29)14-7-19(45-3)32(20(8-14)46-4)52-34-28(42)26(40)24(38)22(10-36)50-34/h5-8,15-16,21-30,33-42H,9-12H2,1-4H3/t15-,16+,21-,22-,23-,24-,25+,26+,27-,28-,29+,30-,33+,34+/m1/s1	N/A	1	Positive	N/A	Isolated	742.268	Eunah JEONG Seungju SON	M+Na	N/A	1	N/A	N/A	N/A	39432-56-9	Sang Hee SHIM Kyo Bin Kang
KSS_Legacy_Lib-Pos.mgf	*..*	albiflorin	481.17	qTof	LC-ESI	126	C[C@]12C[C@H]([C@@H]3C[C@]1([C@@]3(C(=O)O2)COC(=O)C4=CC=CC=C4)O[C@H]5[C@@H]([C@H]([C@@H]([C@H](O5)CO)O)O)O)O	1S/C23H28O11/c1-21-8-13(25)12-7-23(21,33-19-17(28)16(27)15(26)14(9-24)32-19)22(12,20(30)34-21)10-31-18(29)11-5-3-2-4-6-11/h2-6,12-17,19,24-28H,7-10H2,1H3/t12-,13+,14+,15+,16-,17+,19-,21-,22-,23-/m0/s1	N/A	1	Positive	N/A	Isolated	480.163	Eunah JEONG Seungju SON	M+H	N/A	1	N/A	N/A	N/A	39011-90-0	Sang Hee SHIM Kyo Bin Kang
KSS_Legacy_Lib-Pos.mgf	*..*	benzoylpaeoniflorin	607.18	qTof	LC-ESI	127	C[C@]12C[C@@]3([C@@H]4C[C@]1([C@@]4([C@H](O2)O3)COC(=O)C5=CC=CC=C5)O[C@H]6[C@@H]([C@H]([C@@H]([C@H](O6)COC(=O)C7=CC=CC=C7)O)O)O)O	1S/C30H32O12/c1-27-14-29(36)19-12-30(27,28(19,26(41-27)42-29)15-38-24(35)17-10-6-3-7-11-17)40-25-22(33)21(32)20(31)18(39-25)13-37-23(34)16-8-4-2-5-9-16/h2-11,18-22,25-26,31-33,36H,12-15H2,1H3/t18-,19-,20-,21+,22-,25+,26-,27+,28+,29-,30+/m1/s1	N/A	1	Positive	N/A	Isolated	584.189	Eunah JEONG Seungju SON	M+Na	N/A	1	N/A	N/A	N/A	38642-49-8	Sang Hee SHIM Kyo Bin Kang
KSS_Legacy_Lib-Pos.mgf	*..*	galloylpaeoniflorin	633.182	qTof	LC-ESI	128	C[C@]12C[C@@]3([C@H]4C[C@@]1([C@@]4([C@H](O2)O3)COC(=O)C5=CC=CC=C5)O[C@H]6[C@@H]([C@H]([C@@H]([C@H](O6)COC(=O)C7=CC(=C(C(=C7)O)O)O)O)O)O)O	1S/C30H32O15/c1-27-11-29(39)18-9-30(27,28(18,26(44-27)45-29)12-41-23(37)13-5-3-2-4-6-13)43-25-22(36)21(35)20(34)17(42-25)10-40-24(38)14-7-15(31)19(33)16(32)8-14/h2-8,17-18,20-22,25-26,31-36,39H,9-12H2,1H3/t17-,18+,20-,21+,22-,25+,26-,27+,28+,29-,30-/m1/s1	N/A	1	Positive	N/A	Isolated	632.174	Eunah JEONG Seungju SON	M+H	N/A	1	N/A	N/A	N/A	N/A	Sang Hee SHIM Kyo Bin Kang
KSS_Legacy_Lib-Pos.mgf	*..*	lactiflorin	463.16	qTof	LC-ESI	129	C[C@@]12[C@]3(C[C@@H]4[C@]3([C@H](O1)CC4=O)COC(=O)C5=CC=CC=C5)O[C@H]6[C@H](O2)[C@H]([C@@H]([C@H](O6)CO)O)O	1S/C23H26O10/c1-21-23(33-20-18(32-21)17(27)16(26)14(9-24)30-20)8-12-13(25)7-15(31-21)22(12,23)10-29-19(28)11-5-3-2-4-6-11/h2-6,12,14-18,20,24,26-27H,7-10H2,1H3/t12-,14+,15+,16+,17-,18+,20-,21+,22-,23-/m0/s1	N/A	1	Positive	N/A	Isolated	462.153	Eunah JEONG Seungju SON	M+H	N/A	1	N/A	N/A	N/A	N/A	Sang Hee SHIM Kyo Bin Kang
KSS_Legacy_Lib-Pos.mgf	*..*	mudanpioside C	623.174	qTof	LC-ESI	130	C[C@]12C[C@@]3([C@@H]4C[C@]1([C@@]4([C@H](O2)O3)COC(=O)C5=CC=CC=C5)O[C@H]6[C@@H]([C@H]([C@@H]([C@H](O6)COC(=O)C7=CC=C(C=C7)O)O)O)O)O	1S/C30H32O13/c1-27-13-29(37)19-11-30(27,28(19,26(42-27)43-29)14-39-24(36)15-5-3-2-4-6-15)41-25-22(34)21(33)20(32)18(40-25)12-38-23(35)16-7-9-17(31)10-8-16/h2-10,18-22,25-26,31-34,37H,11-14H2,1H3/t18-,19-,20-,21+,22-,25+,26-,27+,28+,29-,30+/m1/s1	N/A	1	Positive	N/A	Isolated	600.184	Eunah JEONG Seungju SON	M+Na	N/A	1	N/A	N/A	N/A	N/A	Sang Hee SHIM Kyo Bin Kang
KSS_Legacy_Lib-Pos.mgf	*..*	oxypaeoniflorin	519.147	qTof	LC-ESI	131	CC12CC3(C4CC1(C4(C(O2)O3)COC(=O)C5=CC=C(C=C5)O)OC6C(C(C(C(O6)CO)O)O)O)O	N/A	N/A	1	Positive	N/A	Isolated	496.158	Eunah JEONG Seungju SON	M+Na	N/A	1	N/A	N/A	N/A	39011-91-1	Sang Hee SHIM Kyo Bin Kang
KSS_Legacy_Lib-Pos.mgf	*..*	paeoniflorin	503.152	qTof	LC-ESI	132	CC12CC3(C4CC1(C4(C(O2)O3)COC(=O)C5=CC=CC=C5)OC6C(C(C(C(O6)CO)O)O)O)O	N/A	N/A	1	Positive	N/A	Isolated	480.163	Eunah JEONG Seungju SON	M+Na	N/A	1	N/A	N/A	N/A	23180-57-6	Sang Hee SHIM Kyo Bin Kang
KSS_Legacy_Lib-Pos.mgf	*..*	artemisinin	283.154	qTof	LC-ESI	133	C[C@@H]1CC[C@H]2[C@H](C(=O)O[C@H]3[C@@]24[C@H]1CC[C@](O3)(OO4)C)C	1S/C15H22O5/c1-8-4-5-11-9(2)12(16)17-13-15(11)10(8)6-7-14(3,18-13)19-20-15/h8-11,13H,4-7H2,1-3H3/t8-,9-,10+,11+,13-,14-,15-/m1/s1	N/A	1	Positive	N/A	Isolated	282.147	Eunah JEONG Seungju SON	M+H	N/A	1	N/A	N/A	N/A	63968-64-9	Sang Hee SHIM Kyo Bin Kang
KSS_Legacy_Lib-Pos.mgf	*..*	asterolide	233.153	qTof	LC-ESI	134	CC1=C2CC3C(=C)CCC[C@@]3(CC2OC1=O)C	1S/C15H20O2/c1-9-5-4-6-15(3)8-13-11(7-12(9)15)10(2)14(16)17-13/h12-13H,1,4-8H2,2-3H3/t12?,13?,15-/m1/s1	N/A	1	Positive	N/A	Isolated	232.146	Eunah JEONG Seungju SON	M+H	N/A	1	N/A	N/A	N/A	N/A	Sang Hee SHIM Kyo Bin Kang
KSS_Legacy_Lib-Pos.mgf	*..*	bilobalide	653.21	qTof	LC-ESI	135	CC(C)(C)C1(CC2C3(C14C(C(=O)OC4OC3=O)O)CC(=O)O2)O	N/A	N/A	1	Positive	N/A	Isolated	326.1	Eunah JEONG Seungju SON	2M+H	N/A	1	N/A	N/A	N/A	33570-04-6	Sang Hee SHIM Kyo Bin Kang
KSS_Legacy_Lib-Pos.mgf	*..*	torilin	753.459	qTof	LC-ESI	136	C/C=C(/C)\C(=O)O[C@@H]1C[C@@H]([C@H]2CC(=O)C(=C2C[C@@H]1C(C)(C)OC(=O)C)C)C	1S/C22H32O5/c1-8-12(2)21(25)26-20-9-13(3)16-11-19(24)14(4)17(16)10-18(20)22(6,7)27-15(5)23/h8,13,16,18,20H,9-11H2,1-7H3/b12-8-/t13-,16+,18-,20+/m0/s1	N/A	1	Positive	N/A	Isolated	376.225	Eunah JEONG Seungju SON	2M+H	N/A	1	N/A	N/A	N/A	13018-10-5	Sang Hee SHIM Kyo Bin Kang
KSS_Legacy_Lib-Pos.mgf	*..*	zerumboneoxide	235.169	qTof	LC-ESI	137	C\CC[C@@]2([C@@H](O2)CC(/C=C/C1=O)(C)C)C	1S/C15H22O2/c1-11-6-5-8-15(4)13(17-15)10-14(2,3)9-7-12(11)16/h6-7,9,13H,5,8,10H2,1-4H3/b9-7+,11-6+/t13-,15+/m0/s1	N/A	1	Positive	N/A	Isolated	234.162	Eunah JEONG Seungju SON	M+H	N/A	1	N/A	N/A	N/A	N/A	Sang Hee SHIM Kyo Bin Kang
KSS_Legacy_Lib-Pos.mgf	*..*	5-hydroxyzerumbone	235.169	qTof	LC-ESI	138	C\CC(/C=C/C(=O)/C(=C/C(C1)O)/C)(C)C	1S/C15H22O2/c1-11-5-7-15(3,4)8-6-14(17)12(2)10-13(16)9-11/h5-6,8,10,13,16H,7,9H2,1-4H3/b8-6+,11-5+,12-10+	N/A	1	Positive	N/A	Isolated	234.162	Eunah JEONG Seungju SON	M+H	N/A	1	N/A	N/A	N/A	N/A	Sang Hee SHIM Kyo Bin Kang
KSS_Legacy_Lib-Pos.mgf	*..*	zerumbone	219.174	qTof	LC-ESI	139	C\CC(/C=C/C(=O)/C(=C/CC1)/C)(C)C	1S/C15H22O/c1-12-6-5-7-13(2)14(16)9-11-15(3,4)10-8-12/h7-9,11H,5-6,10H2,1-4H3/b11-9+,12-8+,13-7+	N/A	1	Positive	N/A	Isolated	218.167	Eunah JEONG Seungju SON	M+H	N/A	1	N/A	N/A	N/A	471-05-6	Sang Hee SHIM Kyo Bin Kang
KSS_Legacy_Lib-Pos.mgf	*..*	aeginetic acid 5-O-beta-D-quinovoside	437.214	qTof	LC-ESI	140	C[C@@H]1[C@H]([C@@H]([C@H]([C@@H](O1)O[C@@]2(CCCC([C@@]2(/C=C/C(=C/C(=O)O)/C)O)(C)C)C)O)O)O	1S/C21H34O8/c1-12(11-14(22)23)7-10-21(27)19(3,4)8-6-9-20(21,5)29-18-17(26)16(25)15(24)13(2)28-18/h7,10-11,13,15-18,24-27H,6,8-9H2,1-5H3,(H,22,23)/b10-7+,12-11+/t13-,15-,16+,17-,18+,20-,21-/m1/s1	N/A	1	Positive	N/A	Isolated	414.225	Eunah JEONG Seungju SON	M+Na	N/A	1	N/A	N/A	N/A	N/A	Sang Hee SHIM Kyo Bin Kang
KSS_Legacy_Lib-Pos.mgf	*..*	zawadskinolide A	325.164	qTof	LC-ESI	141	CC1[C@@H]2C/C=C(\[C@H](C[C@@H](/C(=C/[C@@H]2OC1=O)/CO)OC(=O)C)O)/C	1S/C17H24O6/c1-9-4-5-13-10(2)17(21)23-16(13)6-12(8-18)15(7-14(9)20)22-11(3)19/h4,6,10,13-16,18,20H,5,7-8H2,1-3H3/b9-4-,12-6+/t10?,13-,14-,15-,16-/m0/s1	N/A	1	Positive	N/A	Isolated	324.157	Eunah JEONG Seungju SON	M+H	N/A	1	N/A	N/A	N/A	N/A	Sang Hee SHIM Kyo Bin Kang
KSS_Legacy_Lib-Pos.mgf	*..*	zawadskinolide C	325.164	qTof	LC-ESI	142	CC1[C@@H]2CC[C@]3([C@@H](O3)C[C@@H](/C(=C/[C@@H]2OC1=O)/CO)OC(=O)C)C	1S/C17H24O6/c1-9-12-4-5-17(3)15(23-17)7-13(21-10(2)19)11(8-18)6-14(12)22-16(9)20/h6,9,12-15,18H,4-5,7-8H2,1-3H3/b11-6+/t9?,12-,13-,14-,15-,17-/m0/s1	N/A	1	Positive	N/A	Isolated	324.157	Eunah JEONG Seungju SON	M+H	N/A	1	N/A	N/A	N/A	N/A	Sang Hee SHIM Kyo Bin Kang
KSS_Legacy_Lib-Pos.mgf	*..*	cryptotanshinone	297.149	qTof	LC-ESI	143	C[C@H]1COC2=C1C(=O)C(=O)C3=C2C=CC4=C3CCCC4(C)C	1S/C19H20O3/c1-10-9-22-18-12-6-7-13-11(5-4-8-19(13,2)3)15(12)17(21)16(20)14(10)18/h6-7,10H,4-5,8-9H2,1-3H3/t10-/m0/s1	N/A	1	Positive	N/A	Isolated	296.141	Eunah JEONG Seungju SON	M+H	N/A	1	N/A	N/A	N/A	35825-57-1	Sang Hee SHIM Kyo Bin Kang
KSS_Legacy_Lib-Pos.mgf	*..*	dihydrotanshinone I	279.102	qTof	LC-ESI	144	C[C@H]1COC2=C1C(=O)C(=O)C3=C2C=CC4=C(C=CC=C43)C	1S/C18H14O3/c1-9-4-3-5-12-11(9)6-7-13-15(12)17(20)16(19)14-10(2)8-21-18(13)14/h3-7,10H,8H2,1-2H3/t10-/m0/s1	N/A	1	Positive	N/A	Isolated	278.094	Eunah JEONG Seungju SON	M+H	N/A	1	N/A	N/A	N/A	87205-99-0	Sang Hee SHIM Kyo Bin Kang
KSS_Legacy_Lib-Pos.mgf	*..*	ginkgolide A	409.15	qTof	LC-ESI	145	C[C@@H]1C(=O)O[C@@H]2[C@]1([C@@]34C(=O)O[C@H]5[C@]3(C2)[C@@]6([C@@H](C5)C(C)(C)C)[C@H](C(=O)O[C@H]6O4)O)O	1S/C20H24O9/c1-7-12(22)26-10-6-17-9-5-8(16(2,3)4)18(17)11(21)13(23)28-15(18)29-20(17,14(24)27-9)19(7,10)25/h7-11,15,21,25H,5-6H2,1-4H3/t7-,8+,9-,10+,11+,15+,17-,18+,19-,20-/m1/s1	N/A	1	Positive	N/A	Isolated	408.142	Eunah JEONG Seungju SON	M+H	N/A	1	N/A	N/A	N/A	15291-75-5	Sang Hee SHIM Kyo Bin Kang
KSS_Legacy_Lib-Pos.mgf	*..*	ginkgolide B	849.284	qTof	LC-ESI	146	CC1C(=O)OC2C1(C34C(=O)OC5C3(C2O)C6(C(C5)C(C)(C)C)C(C(=O)OC6O4)O)O	1S/C20H24O10/c1-6-12(23)28-11-9(21)18-8-5-7(16(2,3)4)17(18)10(22)13(24)29-15(17)30-20(18,14(25)27-8)19(6,11)26/h6-11,15,21-22,26H,5H2,1-4H3	N/A	1	Positive	N/A	Isolated	424.137	Eunah JEONG Seungju SON	2M+H	N/A	1	N/A	N/A	N/A	15291-77-7	Sang Hee SHIM Kyo Bin Kang
KSS_Legacy_Lib-Pos.mgf	*..*	ginkgolide C	881.273	qTof	LC-ESI	147	C[C@@H]1C(=O)O[C@@H]2[C@]1([C@@]34C(=O)O[C@H]5[C@]3([C@@H]2O)[C@@]6([C@@H]([C@H]5O)C(C)(C)C)[C@H](C(=O)O[C@H]6O4)O)O	1S/C20H24O11/c1-5-12(24)28-11-8(22)18-10-6(21)7(16(2,3)4)17(18)9(23)13(25)30-15(17)31-20(18,14(26)29-10)19(5,11)27/h5-11,15,21-23,27H,1-4H3/t5-,6-,7+,8-,9+,10-,11+,15+,17+,18-,19-,20-/m1/s1	N/A	1	Positive	N/A	Isolated	440.132	Eunah JEONG Seungju SON	2M+H	N/A	1	N/A	N/A	N/A	15291-76-6	Sang Hee SHIM Kyo Bin Kang
KSS_Legacy_Lib-Pos.mgf	*..*	leosibirinone A	467.264	qTof	LC-ESI	148	CC(=O)O[C@@H]1CC[C@]2([C@H](C1(C)C)CC(=O)[C@]([C@@]23CC[C@@]4(O3)C[C@@H](OC4)OC)(C)OC(=O)C)C	1S/C25H38O8/c1-15(26)31-19-8-9-22(5)17(21(19,3)4)12-18(28)23(6,32-16(2)27)25(22)11-10-24(33-25)13-20(29-7)30-14-24/h17,19-20H,8-14H2,1-7H3/t17-,19+,20+,22-,23-,24+,25+/m0/s1	N/A	1	Positive	N/A	Isolated	466.257	Eunah JEONG Seungju SON	M+H	N/A	1	N/A	N/A	N/A	N/A	Sang Hee SHIM Kyo Bin Kang
KSS_Legacy_Lib-Pos.mgf	*..*	2-deacetoxytaxinine B	1213.57	qTof	LC-ESI	149	CC1=C2[C@H]([C@@H]([C@]3([C@H](C[C@@H](C2(C)C)CC1=O)C(=C)[C@H](C[C@@H]3OC(=O)C)OC(=O)/C=C/C4=CC=CC=C4)C)OC(=O)C)OC(=O)C	1S/C35H42O9/c1-19-26-16-25-17-27(39)20(2)31(34(25,6)7)32(42-22(4)37)33(43-23(5)38)35(26,8)29(41-21(3)36)18-28(19)44-30(40)15-14-24-12-10-9-11-13-24/h9-15,25-26,28-29,32-33H,1,16-18H2,2-8H3/b15-14+/t25-,26-,28+,29+,32-,33+,35+/m1/s1	N/A	1	Positive	N/A	Isolated	606.283	Eunah JEONG Seungju SON	2M+H	N/A	1	N/A	N/A	N/A	191547-12-3	Sang Hee SHIM Kyo Bin Kang
KSS_Legacy_Lib-Pos.mgf	*..*	stevioside	805.386	qTof	LC-ESI	150	C[C@@]12CCC[C@@]([C@H]1CC[C@]34[C@H]2CC[C@](C3)(C(=C)C4)O[C@H]5[C@@H]([C@H]([C@@H]([C@H](O5)CO)O)O)O[C@H]6[C@@H]([C@H]([C@@H]([C@H](O6)CO)O)O)O)(C)C(=O)O[C@H]7[C@@H]([C@H]([C@@H]([C@H](O7)CO)O)O)O	1S/C38H60O18/c1-16-11-37-9-5-20-35(2,7-4-8-36(20,3)34(50)55-32-29(49)26(46)23(43)18(13-40)52-32)21(37)6-10-38(16,15-37)56-33-30(27(47)24(44)19(14-41)53-33)54-31-28(48)25(45)22(42)17(12-39)51-31/h17-33,39-49H,1,4-15H2,2-3H3/t17-,18-,19-,20+,21+,22-,23-,24-,25+,26+,27+,28-,29-,30-,31+,32+,33+,35-,36-,37-,38+/m1/s1	N/A	1	Positive	N/A	Isolated	804.378	Eunah JEONG Seungju SON	M+H	N/A	1	N/A	N/A	N/A	57817-89-7	Sang Hee SHIM Kyo Bin Kang
KSS_Legacy_Lib-Pos.mgf	*..*	tanshinone I	277.086	qTof	LC-ESI	151	CC1=C2C=CC3=C(C2=CC=C1)C(=O)C(=O)C4=C3OC=C4C	1S/C18H12O3/c1-9-4-3-5-12-11(9)6-7-13-15(12)17(20)16(19)14-10(2)8-21-18(13)14/h3-8H,1-2H3	N/A	1	Positive	N/A	Isolated	276.079	Eunah JEONG Seungju SON	M+H	N/A	1	N/A	N/A	N/A	568-73-0	Sang Hee SHIM Kyo Bin Kang
KSS_Legacy_Lib-Pos.mgf	*..*	tanshinone II A	295.133	qTof	LC-ESI	152	CC1=COC2=C1C(=O)C(=O)C3=C2C=CC4=C3CCCC4(C)C	1S/C19H18O3/c1-10-9-22-18-12-6-7-13-11(5-4-8-19(13,2)3)15(12)17(21)16(20)14(10)18/h6-7,9H,4-5,8H2,1-3H3	N/A	1	Positive	N/A	Isolated	294.126	Eunah JEONG Seungju SON	M+H	N/A	1	N/A	N/A	N/A	568-72-9	Sang Hee SHIM Kyo Bin Kang
KSS_Legacy_Lib-Pos.mgf	*..*	taxacin	839.29	qTof	LC-ESI	153	CC(=O)O[C@H]1C[C@@H](C(=C)[C@@H]2[C@@]1([C@H]([C@@H]([C@@]3([C@]4(CO[C@@]3(C(=O)C[C@H]4[C@H]2OC(=O)C)C)C)O)OC(=O)C)OC(=O)C)COC(=O)C5=CC=CC=C5)OC(=O)/C=C/C6=CC=CC=C6	1S/C44H48O15/c1-24-32(59-35(50)19-18-29-14-10-8-11-15-29)21-34(55-25(2)45)43(23-53-40(51)30-16-12-9-13-17-30)36(24)37(56-26(3)46)31-20-33(49)42(7)44(52,41(31,6)22-54-42)39(58-28(5)48)38(43)57-27(4)47/h8-19,31-32,34,36-39,52H,1,20-23H2,2-7H3/b19-18+/t31-,32-,34-,36-,37+,38-,39-,41-,42+,43+,44-/m0/s1	N/A	1	Positive	N/A	Isolated	816.299	Eunah JEONG Seungju SON	M+Na	N/A	1	N/A	N/A	N/A	N/A	Sang Hee SHIM Kyo Bin Kang
KSS_Legacy_Lib-Pos.mgf	*..*	paclitaxel	854.339	qTof	LC-ESI	154	CC1=C2[C@H](C(=O)[C@@]3([C@H](C[C@@H]4[C@]([C@H]3[C@@H]([C@@](C2(C)C)(C[C@@H]1OC(=O)[C@@H]([C@H](C5=CC=CC=C5)NC(=O)C6=CC=CC=C6)O)O)OC(=O)C7=CC=CC=C7)(CO4)OC(=O)C)O)C)OC(=O)C	1S/C47H51NO14/c1-25-31(60-43(56)36(52)35(28-16-10-7-11-17-28)48-41(54)29-18-12-8-13-19-29)23-47(57)40(61-42(55)30-20-14-9-15-21-30)38-45(6,32(51)22-33-46(38,24-58-33)62-27(3)50)39(53)37(59-26(2)49)34(25)44(47,4)5/h7-21,31-33,35-38,40,51-52,57H,22-24H2,1-6H3,(H,48,54)/t31-,32-,33+,35-,36+,37+,38-,40-,45+,46-,47+/m0/s1	N/A	1	Positive	N/A	Isolated	853.331	Eunah JEONG Seungju SON	M+H	N/A	1	N/A	N/A	N/A	33069-62-4	Sang Hee SHIM Kyo Bin Kang
KSS_Legacy_Lib-Pos.mgf	*..*	taxinine	1213.57	qTof	LC-ESI	155	CC1=C2[C@H]([C@@H]([C@@]3(CC[C@@H](C(=C)[C@H]3[C@@H]([C@@H](C2(C)C)CC1=O)OC(=O)C)OC(=O)/C=C/C4=CC=CC=C4)C)OC(=O)C)OC(=O)C	1S/C35H42O9/c1-19-26(39)18-25-31(41-21(3)36)30-20(2)27(44-28(40)15-14-24-12-10-9-11-13-24)16-17-35(30,8)33(43-23(5)38)32(42-22(4)37)29(19)34(25,6)7/h9-15,25,27,30-33H,2,16-18H2,1,3-8H3/b15-14+/t25-,27-,30-,31+,32+,33-,35+/m0/s1	N/A	1	Positive	N/A	Isolated	606.283	Eunah JEONG Seungju SON	2M+H	N/A	1	N/A	N/A	N/A	3835-52-7	Sang Hee SHIM Kyo Bin Kang
KSS_Legacy_Lib-Pos.mgf	*..*	taxinine A	477.249	qTof	LC-ESI	156	CC1=C2[C@H]([C@@H]([C@@]3(CC[C@@H](C(=C)[C@H]3[C@@H]([C@@H](C2(C)C)CC1=O)OC(=O)C)O)C)OC(=O)C)OC(=O)C	1S/C26H36O8/c1-12-18(30)9-10-26(8)21(12)22(32-14(3)27)17-11-19(31)13(2)20(25(17,6)7)23(33-15(4)28)24(26)34-16(5)29/h17-18,21-24,30H,1,9-11H2,2-8H3/t17-,18-,21-,22+,23+,24-,26+/m0/s1	N/A	1	Positive	N/A	Isolated	476.241	Eunah JEONG Seungju SON	M+H	N/A	1	N/A	N/A	N/A	N/A	Sang Hee SHIM Kyo Bin Kang
KSS_Legacy_Lib-Pos.mgf	*..*	taxinine B	1329.58	qTof	LC-ESI	157	C2[C@H]([C@@H]([C@@]3([C@H](C[C@@H](C(=C)[C@H]3[C@@H]([C@@H](C2(C)C)CC1=O)OC(=O)C)OC(=O)/C=C/C4=CC=CC=C4)OC(=O)C)C)OC(=O)C)OC(=O)C	1S/C37H44O11/c1-19-27(42)17-26-33(45-22(4)39)32-20(2)28(48-30(43)16-15-25-13-11-10-12-14-25)18-29(44-21(3)38)37(32,9)35(47-24(6)41)34(46-23(5)40)31(19)36(26,7)8/h10-16,26,28-29,32-35H,2,17-18H2,1,3-9H3/b16-15+/t26-,28-,29-,32-,33+,34+,35-,37+/m0/s1	N/A	1	Positive	N/A	Isolated	664.288	Eunah JEONG Seungju SON	2M+H	N/A	1	N/A	N/A	N/A	N/A	Sang Hee SHIM Kyo Bin Kang
KSS_Legacy_Lib-Pos.mgf	*..*	taxchinin B	803.328	qTof	LC-ESI	158	CC1=C2[C@H]([C@@H]([C@@]3([C@H](C[C@@H]4[C@]([C@H]3[C@@H]([C@@]2(C[C@@H]1OC(=O)/C=C/C5=CC=CC=C5)C(C)(C)O)OC(=O)C)(CO4)OC(=O)C)OC(=O)C)C)OC(=O)C)OC(=O)C6=CC=CC=C6	1S/C44H50O14/c1-24-31(56-34(49)20-19-29-15-11-9-12-16-29)22-43(41(6,7)51)35(24)36(57-40(50)30-17-13-10-14-18-30)38(54-26(3)46)42(8)32(53-25(2)45)21-33-44(23-52-33,58-28(5)48)37(42)39(43)55-27(4)47/h9-20,31-33,36-39,51H,21-23H2,1-8H3/b20-19+/t31-,32-,33+,36+,37-,38-,39-,42+,43-,44-/m0/s1	N/A	1	Positive	N/A	Isolated	802.32	Eunah JEONG Seungju SON	M+H	N/A	1	N/A	N/A	N/A	N/A	Sang Hee SHIM Kyo Bin Kang
KSS_Legacy_Lib-Pos.mgf	*..*	acacigenin B	653.442	qTof	LC-ESI	159	C/C=C\1/CC(OC1)/C=C(\C)/C(=O)O[C@H]2C[C@@]3([C@@H](C[C@@]4(C(=CC[C@H]5[C@]4(CC[C@@H]6[C@@]5(CC[C@@H](C6(C)C)O)C)C)[C@@H]3CC2(C)C)C)O)C(=O)O	1S/C40H60O7/c1-10-24-18-25(46-22-24)17-23(2)33(43)47-32-21-40(34(44)45)27(19-35(32,3)4)26-11-12-29-37(7)15-14-30(41)36(5,6)28(37)13-16-38(29,8)39(26,9)20-31(40)42/h10-11,17,25,27-32,41-42H,12-16,18-22H2,1-9H3,(H,44,45)/b23-17+,24-10-/t25?,27-,28-,29+,30-,31+,32-,37-,38+,39+,40+/m0/s1	N/A	1	Positive	N/A	Isolated	652.434	Eunah JEONG Seungju SON	M+H	N/A	1	N/A	N/A	N/A	N/A	Sang Hee SHIM Kyo Bin Kang
KSS_Legacy_Lib-Pos.mgf	*..*	alisol B	473.363	qTof	LC-ESI	160	C[C@H](C[C@@H]([C@@H]1C(O1)(C)C)O)C2=C3C[C@@H]([C@H]4[C@]5(CCC(=O)C([C@@H]5CC[C@@]4([C@]3(CC2)C)C)(C)C)C)O	1S/C30H48O4/c1-17(15-21(32)25-27(4,5)34-25)18-9-13-29(7)19(18)16-20(31)24-28(6)12-11-23(33)26(2,3)22(28)10-14-30(24,29)8/h17,20-22,24-25,31-32H,9-16H2,1-8H3/t17-,20+,21+,22+,24+,25-,28+,29+,30+/m1/s1	N/A	1	Positive	N/A	Isolated	472.355	Eunah JEONG Seungju SON	M+H	N/A	1	N/A	N/A	N/A	18649-93-9	Sang Hee SHIM Kyo Bin Kang
KSS_Legacy_Lib-Pos.mgf	*..*	alisol B 23-acetate	515.374	qTof	LC-ESI	161	C[C@H](C[C@@H]([C@@H]1C(O1)(C)C)OC(=O)C)C2=C3C[C@@H]([C@H]4[C@]5(CCC(=O)C([C@@H]5CC[C@@]4([C@]3(CC2)C)C)(C)C)C)O	1S/C32H50O5/c1-18(16-23(36-19(2)33)27-29(5,6)37-27)20-10-14-31(8)21(20)17-22(34)26-30(7)13-12-25(35)28(3,4)24(30)11-15-32(26,31)9/h18,22-24,26-27,34H,10-17H2,1-9H3/t18-,22+,23+,24+,26+,27-,30+,31+,32+/m1/s1	N/A	1	Positive	N/A	Isolated	514.366	Eunah JEONG Seungju SON	M+H	N/A	1	N/A	N/A	N/A	26575-95-1	Sang Hee SHIM Kyo Bin Kang
KSS_Legacy_Lib-Pos.mgf	*..*	alisol C 23-acetate	529.353	qTof	LC-ESI	162	C[C@H](C[C@@H]([C@@H]1C(O1)(C)C)OC(=O)C)C2=C3C[C@@H]([C@H]4[C@]5(CCC(=O)C([C@@H]5CC[C@@]4([C@]3(CC2=O)C)C)(C)C)C)O	1S/C32H48O6/c1-17(14-22(37-18(2)33)27-29(5,6)38-27)25-19-15-20(34)26-30(7)12-11-24(36)28(3,4)23(30)10-13-31(26,8)32(19,9)16-21(25)35/h17,20,22-23,26-27,34H,10-16H2,1-9H3/t17-,20+,22+,23+,26+,27-,30+,31+,32+/m1/s1	N/A	1	Positive	N/A	Isolated	528.345	Eunah JEONG Seungju SON	M+H	N/A	1	N/A	N/A	N/A	26575-93-9	Sang Hee SHIM Kyo Bin Kang
KSS_Legacy_Lib-Pos.mgf	*..*	alphitolic acid	945.719	qTof	LC-ESI	163	CC(=C)[C@@H]1CC[C@]2([C@H]1[C@H]3CC[C@H]4[C@]([C@@]3(CC2)C)(CC[C@@H]5[C@@]4(C[C@H]([C@@H](C5(C)C)O)O)C)C)C(=O)O	1S/C30H48O4/c1-17(2)18-10-13-30(25(33)34)15-14-28(6)19(23(18)30)8-9-22-27(5)16-20(31)24(32)26(3,4)21(27)11-12-29(22,28)7/h18-24,31-32H,1,8-16H2,2-7H3,(H,33,34)/t18-,19+,20+,21-,22+,23+,24-,27-,28+,29+,30-/m0/s1	N/A	1	Positive	N/A	Isolated	472.355	Eunah JEONG Seungju SON	2M+H	N/A	1	N/A	N/A	N/A	19533-92-7	Sang Hee SHIM Kyo Bin Kang
KSS_Legacy_Lib-Pos.mgf	*..*	azukisapogenol	945.719	qTof	LC-ESI	164	CC12CCC(CC1C3=CCC4C5(CCC(C(C5CCC4(C3(CC2)C)C)(C)CO)O)C)(C)C(=O)O	1S/C30H48O4/c1-25-13-14-26(2,24(33)34)17-20(25)19-7-8-22-27(3)11-10-23(32)28(4,18-31)21(27)9-12-30(22,6)29(19,5)16-15-25/h7,20-23,31-32H,8-18H2,1-6H3,(H,33,34)	N/A	1	Positive	N/A	Isolated	472.355	Eunah JEONG Seungju SON	2M+H	N/A	1	N/A	N/A	N/A	86425-21-0	Sang Hee SHIM Kyo Bin Kang
KSS_Legacy_Lib-Pos.mgf	*..*	7,8-didehydrocimigenol	487.342	qTof	LC-ESI	165	C[C@@H]1C[C@@H]2[C@H](O[C@]3([C@H]1[C@]4(CC[C@@]56C[C@@]57CC[C@@H](C([C@@H]7CC=C6[C@@]4([C@H]3O)C)(C)C)O)C)O2)C(C)(C)O	1S/C30H46O5/c1-16-14-17-22(25(4,5)33)35-30(34-17)21(16)26(6)12-13-29-15-28(29)11-10-20(31)24(2,3)18(28)8-9-19(29)27(26,7)23(30)32/h9,16-18,20-23,31-33H,8,10-15H2,1-7H3/t16-,17-,18+,20+,21-,22+,23-,26-,27-,28-,29+,30+/m1/s1	N/A	1	Positive	N/A	Isolated	486.334	Eunah JEONG Seungju SON	M+H	N/A	1	N/A	N/A	N/A	N/A	Sang Hee SHIM Kyo Bin Kang
KSS_Legacy_Lib-Pos.mgf	*..*	23,24-dihydroisocucurbitacin B	583.324	qTof	LC-ESI	166	CC(=O)OC(C)(C)CCC(=O)C(C)(C1C(CC2(C1(CC(=O)C3(C2CC=C4C3CC(=O)C(C4(C)C)O)C)C)C)O)O	1S/C32H48O8/c1-17(33)40-27(2,3)13-12-23(36)32(9,39)25-21(35)15-29(6)22-11-10-18-19(14-20(34)26(38)28(18,4)5)31(22,8)24(37)16-30(25,29)7/h10,19,21-22,25-26,35,38-39H,11-16H2,1-9H3	N/A	1	Positive	N/A	Isolated	560.335	Eunah JEONG Seungju SON	M+Na	N/A	1	N/A	N/A	N/A	68354-21-2	Sang Hee SHIM Kyo Bin Kang
KSS_Legacy_Lib-Pos.mgf	*..*	erythrodiol	443.334	qTof	LC-ESI	167	C[C@]12CC[C@@H](C([C@@H]1CC[C@@]3([C@@H]2CC=C4[C@]3(CC[C@@]5([C@H]4CC(CC5)(C)C)CO)C)C)(C)C)O	1S/C30H50O2/c1-25(2)14-16-30(19-31)17-15-28(6)20(21(30)18-25)8-9-23-27(5)12-11-24(32)26(3,4)22(27)10-13-29(23,28)7/h8,21-24,31-32H,9-19H2,1-7H3/t21-,22-,23+,24-,27-,28+,29+,30+/m0/s1	N/A	1	Positive	N/A	Isolated	442.381	Eunah JEONG Seungju SON	M+H	N/A	1	N/A	N/A	N/A	545-48-2	Sang Hee SHIM Kyo Bin Kang
KSS_Legacy_Lib-Pos.mgf	*..*	glabrolide	469.332	qTof	LC-ESI	168	C[C@]12CC[C@@H](C([C@@H]1CC[C@@]3([C@@H]2C(=O)C=C4[C@]3(CC[C@@]5([C@H]4C[C@@]6(C[C@H]5OC6=O)C)C)C)C)(C)C)O	1S/C30H44O4/c1-25(2)20-8-11-30(7)23(28(20,5)10-9-21(25)32)19(31)14-17-18-15-26(3)16-22(34-24(26)33)27(18,4)12-13-29(17,30)6/h14,18,20-23,32H,8-13,15-16H2,1-7H3/t18-,20-,21-,22+,23+,26+,27+,28-,29+,30+/m0/s1	N/A	1	Positive	N/A	Isolated	468.324	Eunah JEONG Seungju SON	M+H	N/A	1	N/A	N/A	N/A	10401-33-9	Sang Hee SHIM Kyo Bin Kang
KSS_Legacy_Lib-Pos.mgf	*..*	glycyrrhetic acid	471.347	qTof	LC-ESI	169	C[C@]12CC[C@](C[C@H]1C3=CC(=O)[C@@H]4[C@]5(CC[C@@H](C([C@@H]5CC[C@]4([C@@]3(CC2)C)C)(C)C)O)C)(C)C(=O)O	1S/C30H46O4/c1-25(2)21-8-11-30(7)23(28(21,5)10-9-22(25)32)20(31)16-18-19-17-27(4,24(33)34)13-12-26(19,3)14-15-29(18,30)6/h16,19,21-23,32H,8-15,17H2,1-7H3,(H,33,34)/t19-,21-,22-,23+,26+,27-,28-,29+,30+/m0/s1	N/A	1	Positive	N/A	Isolated	470.34	Eunah JEONG Seungju SON	M+H	N/A	1	N/A	N/A	N/A	471-53-4	Sang Hee SHIM Kyo Bin Kang
KSS_Legacy_Lib-Pos.mgf	*..*	jaligonic acid	1037.66	qTof	LC-ESI	170	C[C@@]1(CC[C@@]2(CC[C@@]3(C(=CC[C@H]4[C@]3(CC[C@@H]5[C@@]4(C[C@@H]([C@@H]([C@@]5(C)CO)O)O)C)C)[C@@H]2C1)C)C(=O)O)C(=O)O	1S/C30H46O7/c1-25(23(34)35)10-12-30(24(36)37)13-11-28(4)17(18(30)14-25)6-7-21-26(2)15-19(32)22(33)27(3,16-31)20(26)8-9-29(21,28)5/h6,18-22,31-33H,7-16H2,1-5H3,(H,34,35)(H,36,37)/t18-,19-,20+,21+,22-,25-,26-,27-,28+,29+,30-/m0/s1	N/A	1	Positive	N/A	Isolated	518.324	Eunah JEONG Seungju SON	2M+H	N/A	1	N/A	N/A	N/A	51776-39-7	Sang Hee SHIM Kyo Bin Kang
KSS_Legacy_Lib-Pos.mgf	*..*	liquiritic acid	471.347	qTof	LC-ESI	171	C[C@]12CC[C@@](C[C@H]1C3=CC(=O)[C@@H]4[C@]5(CC[C@@H](C([C@@H]5CC[C@]4([C@@]3(CC2)C)C)(C)C)O)C)(C)C(=O)O	1S/C30H46O4/c1-25(2)21-8-11-30(7)23(28(21,5)10-9-22(25)32)20(31)16-18-19-17-27(4,24(33)34)13-12-26(19,3)14-15-29(18,30)6/h16,19,21-23,32H,8-15,17H2,1-7H3,(H,33,34)/t19-,21-,22-,23+,26+,27+,28-,29+,30+/m0/s1	N/A	1	Positive	N/A	Isolated	470.34	Eunah JEONG Seungju SON	M+H	N/A	1	N/A	N/A	N/A	10379-72-3	Sang Hee SHIM Kyo Bin Kang
KSS_Legacy_Lib-Pos.mgf	*..*	mesembryanthemoidigenic acid	945.718	qTof	LC-ESI	172	C[C@]1(CC[C@@]2(CC[C@@]3(C(=CC[C@H]4[C@]3(CC[C@@H]5[C@@]4(CC[C@@H](C5(C)C)O)C)C)[C@@H]2C1)C)C(=O)O)CO	1S/C30H48O4/c1-25(2)21-9-12-29(6)22(27(21,4)11-10-23(25)32)8-7-19-20-17-26(3,18-31)13-15-30(20,24(33)34)16-14-28(19,29)5/h7,20-23,31-32H,8-18H2,1-6H3,(H,33,34)/t20-,21-,22+,23-,26+,27-,28+,29+,30-/m0/s1	N/A	1	Positive	N/A	Isolated	472.355	Eunah JEONG Seungju SON	2M+H	N/A	1	N/A	N/A	N/A	4871-87-8	Sang Hee SHIM Kyo Bin Kang
KSS_Legacy_Lib-Pos.mgf	*..*	panaxatriol	477.394	qTof	LC-ESI	173	C[C@@]1(CCCC(O1)(C)C)[C@H]2CC[C@@]3([C@@H]2[C@@H](C[C@H]4[C@]3(C[C@H]([C@@H]5[C@@]4(CC[C@@H](C5(C)C)O)C)O)C)O)C	1S/C30H52O4/c1-25(2)12-9-13-30(8,34-25)18-10-15-28(6)23(18)19(31)16-21-27(5)14-11-22(33)26(3,4)24(27)20(32)17-29(21,28)7/h18-24,31-33H,9-17H2,1-8H3/t18-,19+,20+,21+,22-,23-,24-,27+,28+,29+,30+/m0/s1	N/A	1	Positive	N/A	Isolated	476.387	Eunah JEONG Seungju SON	M+H	N/A	1	N/A	N/A	N/A	32791-84-7	Sang Hee SHIM Kyo Bin Kang
KSS_Legacy_Lib-Pos.mgf	*..*	phytolaccagenic acid	1033.7	qTof	LC-ESI	174	C[C@@]1(CC[C@@]2(CC[C@@]3(C(=CC[C@H]4[C@]3(CC[C@@H]5[C@@]4(CC[C@@H]([C@@]5(C)CO)O)C)C)[C@@H]2C1)C)C(=O)O)C(=O)OC	1S/C31H48O6/c1-26(25(36)37-6)13-15-31(24(34)35)16-14-29(4)19(20(31)17-26)7-8-22-27(2)11-10-23(33)28(3,18-32)21(27)9-12-30(22,29)5/h7,20-23,32-33H,8-18H2,1-6H3,(H,34,35)/t20-,21+,22+,23-,26-,27-,28-,29+,30+,31-/m0/s1	N/A	1	Positive	N/A	Isolated	516.345	Eunah JEONG Seungju SON	2M+H	N/A	1	N/A	N/A	N/A	54928-05-1	Sang Hee SHIM Kyo Bin Kang
KSS_Legacy_Lib-Pos.mgf	*..*	phytolaccagenin	1065.69	qTof	LC-ESI	175	C[C@@]1(CC[C@@]2(CC[C@@]3(C(=CC[C@H]4[C@]3(CC[C@@H]5[C@@]4(C[C@@H]([C@@H]([C@@]5(C)CO)O)O)C)C)[C@@H]2C1)C)C(=O)O)C(=O)OC	1S/C31H48O7/c1-26(25(37)38-6)11-13-31(24(35)36)14-12-29(4)18(19(31)15-26)7-8-22-27(2)16-20(33)23(34)28(3,17-32)21(27)9-10-30(22,29)5/h7,19-23,32-34H,8-17H2,1-6H3,(H,35,36)/t19-,20-,21+,22+,23-,26-,27-,28-,29+,30+,31-/m0/s1	N/A	1	Positive	N/A	Isolated	532.34	Eunah JEONG Seungju SON	2M+H	N/A	1	N/A	N/A	N/A	1802-12-6	Sang Hee SHIM Kyo Bin Kang
KSS_Legacy_Lib-Pos.mgf	*..*	platycodigenin	521.347	qTof	LC-ESI	176	C[C@@]12CC[C@@H]3[C@@]([C@H]1CC=C4[C@]2(C[C@H]([C@@]5([C@H]4CC(CC5)(C)C)C(=O)O)O)C)(C[C@@H]([C@@H](C3(CO)CO)O)O)C	1S/C30H48O7/c1-25(2)10-11-30(24(36)37)18(12-25)17-6-7-20-26(3)13-19(33)23(35)29(15-31,16-32)21(26)8-9-27(20,4)28(17,5)14-22(30)34/h6,18-23,31-35H,7-16H2,1-5H3,(H,36,37)/t18-,19-,20+,21+,22+,23-,26+,27+,28+,30+/m0/s1	N/A	1	Positive	N/A	Isolated	520.34	Eunah JEONG Seungju SON	M+H	N/A	1	N/A	N/A	N/A	N/A	Sang Hee SHIM Kyo Bin Kang
KSS_Legacy_Lib-Pos.mgf	*..*	pokeberrygenin	1033.7	qTof	LC-ESI	177	C[C@]1(CC[C@@]2(CC[C@@]3(C(=CC[C@H]4[C@]3(CCC5[C@@]4(C[C@@H]([C@@H](C5(C)C)O)O)C)C)[C@H]2C1)C)C(=O)O)C(=O)OC	1S/C31H48O6/c1-26(2)21-10-11-30(6)22(28(21,4)17-20(32)23(26)33)9-8-18-19-16-27(3,25(36)37-7)12-14-31(19,24(34)35)15-13-29(18,30)5/h8,19-23,32-33H,9-17H2,1-7H3,(H,34,35)/t19-,20+,21?,22-,23+,27-,28+,29-,30-,31+/m1/s1	N/A	1	Positive	N/A	Isolated	516.345	Eunah JEONG Seungju SON	2M+H	N/A	1	N/A	N/A	N/A	75206-90-5	Sang Hee SHIM Kyo Bin Kang
KSS_Legacy_Lib-Pos.mgf	*..*	serjanic acid	1001.71	qTof	LC-ESI	178	C[C@@]1(CC[C@@]2(CC[C@@]3(C(=CC[C@H]4[C@]3(CC[C@@H]5[C@@]4(CC[C@@H](C5(C)C)O)C)C)[C@@H]2C1)C)C(=O)O)C(=O)OC	1S/C31H48O5/c1-26(2)21-10-13-30(6)22(28(21,4)12-11-23(26)32)9-8-19-20-18-27(3,25(35)36-7)14-16-31(20,24(33)34)17-15-29(19,30)5/h8,20-23,32H,9-18H2,1-7H3,(H,33,34)/t20-,21-,22+,23-,27-,28-,29+,30+,31-/m0/s1	N/A	1	Positive	N/A	Isolated	500.35	Eunah JEONG Seungju SON	2M+H	N/A	1	N/A	N/A	N/A	N/A	Sang Hee SHIM Kyo Bin Kang
KSS_Legacy_Lib-Pos.mgf	*..*	soyasapogenol B	917.759	qTof	LC-ESI	179	C[C@]12CC[C@@H]([C@]([C@@H]1CC[C@@]3([C@@H]2CC=C4[C@]3(CC[C@@]5([C@H]4CC(C[C@H]5O)(C)C)C)C)C)(C)CO)O	1S/C30H50O3/c1-25(2)16-20-19-8-9-22-27(4)12-11-23(32)28(5,18-31)21(27)10-13-30(22,7)29(19,6)15-14-26(20,3)24(33)17-25/h8,20-24,31-33H,9-18H2,1-7H3/t20-,21+,22+,23-,24+,26+,27-,28+,29+,30+/m0/s1	N/A	1	Positive	N/A	Isolated	458.376	Eunah JEONG Seungju SON	2M+H	N/A	1	N/A	N/A	N/A	595-15-3	Sang Hee SHIM Kyo Bin Kang
KSS_Legacy_Lib-Pos.mgf	*..*	tormentic acid	489.357	qTof	LC-ESI	180	C[C@@H]1CC[C@@]2(CC[C@@]3(C(=CC[C@H]4[C@]3(CC[C@@H]5[C@@]4(C[C@H]([C@@H](C5(C)C)O)O)C)C)[C@@H]2[C@]1(C)O)C)C(=O)O	1S/C30H48O5/c1-17-10-13-30(24(33)34)15-14-27(5)18(22(30)29(17,7)35)8-9-21-26(4)16-19(31)23(32)25(2,3)20(26)11-12-28(21,27)6/h8,17,19-23,31-32,35H,9-16H2,1-7H3,(H,33,34)/t17-,19-,20+,21-,22-,23+,26+,27-,28-,29-,30+/m1/s1	N/A	1	Positive	N/A	Isolated	488.35	Eunah JEONG Seungju SON	M+H	N/A	1	N/A	N/A	N/A	13850-16-3	Sang Hee SHIM Kyo Bin Kang
KSS_Legacy_Lib-Pos.mgf	*..*	evodol	485.181	qTof	LC-ESI	181	C[C@@]12CC[C@H]3[C@]([C@@]14[C@H](O4)C(=O)O[C@H]2C5=COC=C5)(C(=O)C(=C6[C@@]37COC(=O)C[C@@H]7OC6(C)C)O)C	1S/C26H28O9/c1-22(2)17-16(28)18(29)24(4)13(25(17)11-32-15(27)9-14(25)34-22)5-7-23(3)19(12-6-8-31-10-12)33-21(30)20-26(23,24)35-20/h6,8,10,13-14,19-20,28H,5,7,9,11H2,1-4H3/t13-,14-,19-,20+,23-,24-,25-,26+/m0/s1	N/A	1	Positive	N/A	Isolated	484.173	Eunah JEONG Seungju SON	M+H	N/A	1	N/A	N/A	N/A	22318-10-1	Sang Hee SHIM Kyo Bin Kang
KSS_Legacy_Lib-Pos.mgf	*..*	limonin	471.202	qTof	LC-ESI	182	C[C@@]12CC[C@H]3[C@]([C@@]14[C@H](O4)C(=O)O[C@H]2C5=COC=C5)(C(=O)C[C@@H]6[C@@]37COC(=O)C[C@@H]7OC6(C)C)C	1S/C26H30O8/c1-22(2)15-9-16(27)24(4)14(25(15)12-31-18(28)10-17(25)33-22)5-7-23(3)19(13-6-8-30-11-13)32-21(29)20-26(23,24)34-20/h6,8,11,14-15,17,19-20H,5,7,9-10,12H2,1-4H3/t14-,15-,17-,19-,20+,23-,24-,25+,26+/m0/s1	N/A	1	Positive	N/A	Isolated	470.194	Eunah JEONG Seungju SON	M+H	N/A	1	N/A	N/A	N/A	1180-71-8	Sang Hee SHIM Kyo Bin Kang
KSS_Legacy_Lib-Pos.mgf	*..*	obacunone	455.206	qTof	LC-ESI	183	C[C@@]12CC[C@@H]3[C@]4(C=CC(=O)OC([C@@H]4CC(=O)[C@]3([C@@]15[C@H](O5)C(=O)O[C@H]2C6=COC=C6)C)(C)C)C	1S/C26H30O7/c1-22(2)16-12-17(27)25(5)15(23(16,3)9-7-18(28)32-22)6-10-24(4)19(14-8-11-30-13-14)31-21(29)20-26(24,25)33-20/h7-9,11,13,15-16,19-20H,6,10,12H2,1-5H3/t15-,16+,19+,20-,23-,24+,25+,26-/m1/s1	N/A	1	Positive	N/A	Isolated	454.199	Eunah JEONG Seungju SON	M+H	N/A	1	N/A	N/A	N/A	751-03-1	Sang Hee SHIM Kyo Bin Kang
KSS_Legacy_Lib-Pos.mgf	*..*	fraxinellone	233.117	qTof	LC-ESI	184	CC1=C2C(=O)O[C@H]([C@@]2(CCC1)C)C3=COC=C3	1S/C14H16O3/c1-9-4-3-6-14(2)11(9)13(15)17-12(14)10-5-7-16-8-10/h5,7-8,12H,3-4,6H2,1-2H3/t12-,14+/m0/s1	N/A	1	Positive	N/A	Isolated	232.11	Eunah JEONG Seungju SON	M+H	N/A	1	N/A	N/A	N/A	28808-62-0	Sang Hee SHIM Kyo Bin Kang
KSS_Legacy_Lib-Neg.mgf	*..*	piceatannol 3'-O-glucoside	405.119	qTof	LC-ESI	1	C1=CC(=C(C=C1C=CC2=CC(=CC(=C2)O)O)OC3C(C(C(C(O3)CO)O)O)O)O	1S/C20H22O9/c21-9-16-17(25)18(26)19(27)20(29-16)28-15-7-10(3-4-14(15)24)1-2-11-5-12(22)8-13(23)6-11/h1-8,16-27H,9H2/b2-1+/t16-,17-,18+,19-,20-/m1/s1	N/A	1	Negative	N/A	Isolated	406.126	Eunah JEONG Seungju SON	M-H	N/A	1	N/A	N/A	N/A	N/A	Sang Hee SHIM Kyo Bin Kang
KSS_Legacy_Lib-Neg.mgf	*..*	adenosine	266.089	qTof	LC-ESI	2	C1=NC(=C2C(=N1)N(C=N2)[C@H]3[C@@H]([C@@H]([C@H](O3)CO)O)O)N	1S/C10H13N5O4/c11-8-5-9(13-2-12-8)15(3-14-5)10-7(18)6(17)4(1-16)19-10/h2-4,6-7,10,16-18H,1H2,(H2,11,12,13)/t4-,6-,7-,10-/m1/s1	N/A	1	Negative	N/A	Isolated	267.097	Eunah JEONG Seungju SON	M-H	N/A	1	N/A	N/A	N/A	5536-17-4	Sang Hee SHIM Kyo Bin Kang
KSS_Legacy_Lib-Neg.mgf	*..*	ajmalicine	397.177	qTof	LC-ESI	3	C[C@H]1[C@H]2CN3CCC4=C([C@@H]3C[C@@H]2C(=CO1)C(=O)OC)NC5=CC=CC=C45	1S/C21H24N2O3/c1-12-16-10-23-8-7-14-13-5-3-4-6-18(13)22-20(14)19(23)9-15(16)17(11-26-12)21(24)25-2/h3-6,11-12,15-16,19,22H,7-10H2,1-2H3/t12-,15-,16+,19-/m0/s1	N/A	1	Negative	N/A	Isolated	352.179	Eunah JEONG Seungju SON	M+FA-H	N/A	1	N/A	N/A	N/A	483-04-5	Sang Hee SHIM Kyo Bin Kang
KSS_Legacy_Lib-Neg.mgf	*..*	allantoin	473.125	qTof	LC-ESI	4	C1(C(=O)NC(=O)N1)NC(=O)N	1S/C4H6N4O3/c5-3(10)6-1-2(9)8-4(11)7-1/h1H,(H3,5,6,10)(H2,7,8,9,11)	N/A	1	Negative	N/A	Isolated	158.044	Eunah JEONG Seungju SON	3M-H	N/A	1	N/A	N/A	N/A	97-59-6	Sang Hee SHIM Kyo Bin Kang
KSS_Legacy_Lib-Neg.mgf	*..*	inuline	631.288	qTof	LC-ESI	5	CCN1CC2(CCC(C34C2C(C(C31)(C5(CC(C6CC4C5C6OC)OC)O)O)OC)OC)COC(=O)C7=CC=CC=C7N	1S/C32H46N2O8/c1-6-34-15-29(16-42-27(35)17-9-7-8-10-20(17)33)12-11-22(39-3)31-19-13-18-21(38-2)14-30(36,23(19)24(18)40-4)32(37,28(31)34)26(41-5)25(29)31/h7-10,18-19,21-26,28,36-37H,6,11-16,33H2,1-5H3/t18-,19-,21+,22+,23-,24+,25-,26+,28?,29+,30-,31?,32?/m1/s1	N/A	1	Negative	N/A	Isolated	586.325	Eunah JEONG Seungju SON	M+FA-H	N/A	1	N/A	N/A	N/A	22413-78-1	Sang Hee SHIM Kyo Bin Kang
KSS_Legacy_Lib-Neg.mgf	*..*	colchicine	444.166	qTof	LC-ESI	6	CC(=O)NC1CCC2=CC(=C(C(=C2C3=CC=C(C(=O)C=C13)OC)OC)OC)OC	1S/C22H25NO6/c1-12(24)23-16-8-6-13-10-19(27-3)21(28-4)22(29-5)20(13)14-7-9-18(26-2)17(25)11-15(14)16/h7,9-11,16H,6,8H2,1-5H3,(H,23,24)/t16-/m0/s1	N/A	1	Negative	N/A	Isolated	399.168	Eunah JEONG Seungju SON	M+FA-H	N/A	1	N/A	N/A	N/A	64-86-8	Sang Hee SHIM Kyo Bin Kang
KSS_Legacy_Lib-Neg.mgf	*..*	confusameline	214.051	qTof	LC-ESI	7	COC1=C2C=COC2=NC3=C1C=CC(=C3)O	1S/C12H9NO3/c1-15-11-8-3-2-7(14)6-10(8)13-12-9(11)4-5-16-12/h2-6,14H,1H3	N/A	1	Negative	N/A	Isolated	215.058	Eunah JEONG Seungju SON	M-H	N/A	1	N/A	N/A	N/A	20643-71-4	Sang Hee SHIM Kyo Bin Kang
KSS_Legacy_Lib-Neg.mgf	*..*	N-demethyl ricinine	149.035	qTof	LC-ESI	8	CO[C]1=C(C(=O)N[CH]=[CH]1)C#N	1S/C7H6N2O2/c1-11-6-2-3-9-7(10)5(6)4-8/h2-3H,1H3,(H,9,10)	N/A	1	Negative	N/A	Isolated	150.13	Eunah JEONG Seungju SON	M-H	N/A	1	N/A	N/A	N/A	N/A	Sang Hee SHIM Kyo Bin Kang
KSS_Legacy_Lib-Neg.mgf	*..*	evodiamine	302.13	qTof	LC-ESI	9	CN1[C@@H]2C3=C(CCN2C(=O)C4=CC=CC=C41)C5=CC=CC=C5N3	1S/C19H17N3O/c1-21-16-9-5-3-7-14(16)19(23)22-11-10-13-12-6-2-4-8-15(12)20-17(13)18(21)22/h2-9,18,20H,10-11H2,1H3/t18-/m0/s1	N/A	1	Negative	N/A	Isolated	303.137	Eunah JEONG Seungju SON	M-H	N/A	1	N/A	N/A	N/A	518-17-2	Sang Hee SHIM Kyo Bin Kang
KSS_Legacy_Lib-Neg.mgf	*..*	harman	181.077	qTof	LC-ESI	10	CC1=NC=CC2=C1NC3=CC=CC=C23	1S/C12H10N2/c1-8-12-10(6-7-13-8)9-4-2-3-5-11(9)14-12/h2-7,14H,1H3	N/A	1	Negative	N/A	Isolated	182.084	Eunah JEONG Seungju SON	M-H	N/A	1	N/A	N/A	N/A	486-84-0	Sang Hee SHIM Kyo Bin Kang
KSS_Legacy_Lib-Neg.mgf	*..*	harmaline (dihydroharmine)	213.103	qTof	LC-ESI	11	CC1=NCCC2=C1NC3=C2C=CC(=C3)OC	1S/C13H14N2O/c1-8-13-11(5-6-14-8)10-4-3-9(16-2)7-12(10)15-13/h3-4,7,15H,5-6H2,1-2H3	N/A	1	Negative	N/A	Isolated	214.111	Eunah JEONG Seungju SON	M-H	N/A	1	N/A	N/A	N/A	304-21-2	Sang Hee SHIM Kyo Bin Kang
KSS_Legacy_Lib-Neg.mgf	*..*	haplopine	244.061	qTof	LC-ESI	12	COC1=C2C=COC2=NC3=C1C=CC(=C3OC)O	1S/C13H11NO4/c1-16-11-7-3-4-9(15)12(17-2)10(7)14-13-8(11)5-6-18-13/h3-6,15H,1-2H3	N/A	1	Negative	N/A	Isolated	245.069	Eunah JEONG Seungju SON	M-H	N/A	1	N/A	N/A	N/A	5876-17-5	Sang Hee SHIM Kyo Bin Kang
KSS_Legacy_Lib-Neg.mgf	*..*	6-hydroxykynurenic acid	204.03	qTof	LC-ESI	13	C1=CC2=C(C=C1O)C(=O)C=C(N2)C(=O)O	1S/C10H7NO4/c12-5-1-2-7-6(3-5)9(13)4-8(11-7)10(14)15/h1-4,12H,(H,11,13)(H,14,15)	N/A	1	Negative	N/A	Isolated	205.037	Eunah JEONG Seungju SON	M-H	N/A	1	N/A	N/A	N/A	3778-29-8	Sang Hee SHIM Kyo Bin Kang
KSS_Legacy_Lib-Neg.mgf	*..*	hypaconitine	1289.55	qTof	LC-ESI	14	CC(=O)OC12C3C(CC(C3OC(=O)C4=CC=CC=C4)(C(C1O)OC)O)C56C(CCC7(C5C(C2C6N(C7)C)OC)COC)OC	N/A	N/A	1	Negative	N/A	Isolated	615.304	Eunah JEONG Seungju SON	2M+Hac-H	N/A	1	N/A	N/A	N/A	N/A	Sang Hee SHIM Kyo Bin Kang
KSS_Legacy_Lib-Neg.mgf	*..*	hypoxanthine	135.031	qTof	LC-ESI	15	C1=NC2=C(N1)C(=O)NC=N2	1S/C5H4N4O/c10-5-3-4(7-1-6-3)8-2-9-5/h1-2H,(H2,6,7,8,9,10)	N/A	1	Negative	N/A	Isolated	136.038	Eunah JEONG Seungju SON	M-H	N/A	1	N/A	N/A	N/A	68-94-0	Sang Hee SHIM Kyo Bin Kang
KSS_Legacy_Lib-Neg.mgf	*..*	indole 3-butyric acid	202.087	qTof	LC-ESI	16	C1=CC=C2C(=C1)C(=CN2)CCCC(=O)O	1S/C12H13NO2/c14-12(15)7-3-4-9-8-13-11-6-2-1-5-10(9)11/h1-2,5-6,8,13H,3-4,7H2,(H,14,15)	N/A	1	Negative	N/A	Isolated	203.095	Eunah JEONG Seungju SON	M-H	N/A	1	N/A	N/A	N/A	133-32-4	Sang Hee SHIM Kyo Bin Kang
KSS_Legacy_Lib-Neg.mgf	*..*	mesaconitine	630.291	qTof	LC-ESI	17	CC(=O)OC12C3C(CC(C3OC(=O)C4=CC=CC=C4)(C(C1O)OC)O)C56C(CC(C7(C5C(C2C6N(C7)C)OC)COC)O)OC	N/A	N/A	1	Negative	N/A	Isolated	631.299	Eunah JEONG Seungju SON	M-H	N/A	1	N/A	N/A	N/A	2752-64-9	Sang Hee SHIM Kyo Bin Kang
KSS_Legacy_Lib-Neg.mgf	*..*	14-O-acetylneoline	524.354	qTof	LC-ESI	18	CCN1C[C@@]2(CC[C@@H]([C@@]34[C@@H]2[C@H]([C@H](C31)[C@]5(C[C@@H]([C@H]6C[C@@H]4[C@@H]5[C@H]6OC(=O)C)OC)O)OC)O)COC	1S/C26H41NO7/c1-6-27-11-24(12-31-3)8-7-17(29)26-15-9-14-16(32-4)10-25(30,18(15)20(14)34-13(2)28)19(23(26)27)21(33-5)22(24)26/h14-23,29-30H,6-12H2,1-5H3/t14-,15-,16+,17+,18-,19-,20+,21+,22-,23?,24+,25-,26+/m1/s1	N/A	1	Negative	N/A	Isolated	479.288	Eunah JEONG Seungju SON	M+FA-H	N/A	1	N/A	N/A	N/A	N/A	Sang Hee SHIM Kyo Bin Kang
KSS_Legacy_Lib-Neg.mgf	*..*	beta-carboline	167.061	qTof	LC-ESI	19	C1=CC=C2C(=C1)C3=C(N2)C=NC=C3	1S/C11H8N2/c1-2-4-10-8(3-1)9-5-6-12-7-11(9)13-10/h1-7,13H	N/A	1	Negative	N/A	Isolated	168.069	Eunah JEONG Seungju SON	M-H	N/A	1	N/A	N/A	N/A	244-63-3	Sang Hee SHIM Kyo Bin Kang
KSS_Legacy_Lib-Neg.mgf	*..*	prunasin	294.098	qTof	LC-ESI	20	C1=CC=C(C=C1)[C@H](C#N)O[C@H]2[C@@H]([C@H]([C@@H]([C@H](O2)CO)O)O)O	1S/C14H17NO6/c15-6-9(8-4-2-1-3-5-8)20-14-13(19)12(18)11(17)10(7-16)21-14/h1-5,9-14,16-19H,7H2/t9-,10+,11+,12-,13+,14+/m0/s1	N/A	1	Negative	N/A	Isolated	295.106	Eunah JEONG Seungju SON	M-H	N/A	1	N/A	N/A	N/A	99-18-3	Sang Hee SHIM Kyo Bin Kang
KSS_Legacy_Lib-Neg.mgf	*..*	uridine	243.062	qTof	LC-ESI	21	C1=CN(C(=O)NC1=O)[C@H]2[C@@H]([C@@H]([C@H](O2)CO)O)O	1S/C9H12N2O6/c12-3-4-6(14)7(15)8(17-4)11-2-1-5(13)10-9(11)16/h1-2,4,6-8,12,14-15H,3H2,(H,10,13,16)/t4-,6-,7-,8-/m1/s1	N/A	1	Negative	N/A	Isolated	244.07	Eunah JEONG Seungju SON	M-H	N/A	1	N/A	N/A	N/A	58-96-8	Sang Hee SHIM Kyo Bin Kang
KSS_Legacy_Lib-Neg.mgf	*..*	americanin A	327.088	qTof	LC-ESI	22	C1=CC2=C(C=C1C=CC=O)OC(C(O2)C3=CC(=C(C=C3)O)O)CO	N/A	N/A	1	Negative	N/A	Isolated	328.095	Eunah JEONG Seungju SON	M-H	N/A	1	N/A	N/A	N/A	69506-79-2	Sang Hee SHIM Kyo Bin Kang
KSS_Legacy_Lib-Neg.mgf	*..*	acetonylidene Americanin A	735.245	qTof	LC-ESI	23	CC(=O)/C=C/C=C/C1=CC2=C(C=C1)OC(C(O2)CO)C3=CC(=C(C=C3)O)O	1S/C21H20O6/c1-13(23)4-2-3-5-14-6-9-18-19(10-14)26-20(12-22)21(27-18)15-7-8-16(24)17(25)11-15/h2-11,20-22,24-25H,12H2,1H3/b4-2+,5-3+	N/A	1	Negative	N/A	Isolated	368.126	Eunah JEONG Seungju SON	2M-H	N/A	1	N/A	N/A	N/A	605546	Sang Hee SHIM Kyo Bin Kang
KSS_Legacy_Lib-Neg.mgf	*..*	americanin B	983.282	qTof	LC-ESI	24	C1=CC2=C(C=C1/C=C/C=O)OC(C(O2)CO)C3=CC4=C(C=C3)OC(C(O4)CO)C5=CC(=C(C=C5)O)O	1S/C27H24O9/c28-9-1-2-15-3-7-20-22(10-15)36-27(24(13-29)33-20)17-5-8-21-23(12-17)34-25(14-30)26(35-21)16-4-6-18(31)19(32)11-16/h1-12,24-27,29-32H,13-14H2/b2-1+	N/A	1	Negative	N/A	Isolated	492.142	Eunah JEONG Seungju SON	2M-H	N/A	1	N/A	N/A	N/A	77053-44-2	Sang Hee SHIM Kyo Bin Kang
KSS_Legacy_Lib-Neg.mgf	*..*	americanin D	327.088	qTof	LC-ESI	25	C1=CC(=C(C=C1C2C(C3=C(O2)C(=CC(=C3)/C=C\C=O)O)CO)O)O	1S/C18H16O6/c19-5-1-2-10-6-12-13(9-20)17(24-18(12)16(23)7-10)11-3-4-14(21)15(22)8-11/h1-8,13,17,20-23H,9H2/b2-1-	N/A	1	Negative	N/A	Isolated	328.095	Eunah JEONG Seungju SON	M-H	N/A	1	N/A	N/A	N/A	77053-45-3	Sang Hee SHIM Kyo Bin Kang
KSS_Legacy_Lib-Neg.mgf	*..*	honokiol	265.124	qTof	LC-ESI	26	C=CCC1=CC(=C(C=C1)O)C2=CC(=C(C=C2)O)CC=C	1S/C18H18O2/c1-3-5-13-7-9-18(20)16(11-13)14-8-10-17(19)15(12-14)6-4-2/h3-4,7-12,19-20H,1-2,5-6H2	N/A	1	Negative	N/A	Isolated	266.131	Eunah JEONG Seungju SON	M-H	N/A	1	N/A	N/A	N/A	35354-74-6	Sang Hee SHIM Kyo Bin Kang
KSS_Legacy_Lib-Neg.mgf	*..*	magnolol	265.123	qTof	LC-ESI	27	C=CCC1=CC(=C(C=C1)O)C2=C(C=CC(=C2)CC=C)O	1S/C18H18O2/c1-3-5-13-7-9-17(19)15(11-13)16-12-14(6-4-2)8-10-18(16)20/h3-4,7-12,19-20H,1-2,5-6H2	N/A	1	Negative	N/A	Isolated	266.131	Eunah JEONG Seungju SON	M-H	N/A	1	N/A	N/A	N/A	528-43-8	Sang Hee SHIM Kyo Bin Kang
KSS_Legacy_Lib-Neg.mgf	*..*	matairesinoside	519.187	qTof	LC-ESI	28	COC1=C(C=CC(=C1)C[C@H]2COC(=O)[C@@H]2CC3=CC(=C(C=C3)O[C@H]4[C@@H]([C@H]([C@@H]([C@H](O4)CO)O)O)O)OC)O	1S/C26H32O11/c1-33-19-9-13(3-5-17(19)28)7-15-12-35-25(32)16(15)8-14-4-6-18(20(10-14)34-2)36-26-24(31)23(30)22(29)21(11-27)37-26/h3-6,9-10,15-16,21-24,26-31H,7-8,11-12H2,1-2H3/t15-,16+,21+,22+,23-,24+,26+/m0/s1	N/A	1	Negative	N/A	Isolated	520.194	Eunah JEONG Seungju SON	M-H	N/A	1	N/A	N/A	N/A	23202-85-9	Sang Hee SHIM Kyo Bin Kang
KSS_Legacy_Lib-Neg.mgf	*..*	phylligenin	371.15	qTof	LC-ESI	29	COC1=C(C=C(C=C1)[C@@H]2[C@@H]3CO[C@H]([C@@H]3CO2)C4=CC(=C(C=C4)O)OC)OC	1S/C21H24O6/c1-23-17-7-5-13(9-19(17)25-3)21-15-11-26-20(14(15)10-27-21)12-4-6-16(22)18(8-12)24-2/h4-9,14-15,20-22H,10-11H2,1-3H3/t14-,15-,20+,21-/m1/s1	N/A	1	Negative	N/A	Isolated	372.157	Eunah JEONG Seungju SON	M-H	N/A	1	N/A	N/A	N/A	N/A	Sang Hee SHIM Kyo Bin Kang
KSS_Legacy_Lib-Neg.mgf	*..*	Pinoresinol diglucoside	727.246	qTof	LC-ESI	30	COC1=C(C=CC(=C1)[C@@H]2[C@H]3CO[C@@H]([C@H]3CO2)C4=CC(=C(C=C4)O[C@H]5[C@@H]([C@H]([C@@H]([C@H](O5)CO)O)O)O)OC)O[C@H]6[C@@H]([C@H]([C@@H]([C@H](O6)CO)O)O)O	1S/C32H42O16/c1-41-19-7-13(3-5-17(19)45-31-27(39)25(37)23(35)21(9-33)47-31)29-15-11-44-30(16(15)12-43-29)14-4-6-18(20(8-14)42-2)46-32-28(40)26(38)24(36)22(10-34)48-32/h3-8,15-16,21-40H,9-12H2,1-2H3/t15-,16-,21+,22+,23+,24+,25-,26-,27+,28+,29+,30+,31+,32+/m0/s1	N/A	1	Negative	N/A	Isolated	682.247	Eunah JEONG Seungju SON	M+FA-H	N/A	1	N/A	N/A	N/A	63902-38-5	Sang Hee SHIM Kyo Bin Kang
KSS_Legacy_Lib-Neg.mgf	*..*	rosmarinic acid	359.078	qTof	LC-ESI	31	C1=CC(=C(C=C1C[C@H](C(=O)O)OC(=O)/C=C/C2=CC(=C(C=C2)O)O)O)O	1S/C18H16O8/c19-12-4-1-10(7-14(12)21)3-6-17(23)26-16(18(24)25)9-11-2-5-13(20)15(22)8-11/h1-8,16,19-22H,9H2,(H,24,25)/b6-3+/t16-/m1/s1	N/A	1	Negative	N/A	Isolated	360.084	Eunah JEONG Seungju SON	M-H	N/A	1	N/A	N/A	N/A	20283-92-5	Sang Hee SHIM Kyo Bin Kang
KSS_Legacy_Lib-Neg.mgf	*..*	Salvianolic acid B	717.148	qTof	LC-ESI	32	C1=CC(=C(C=C1CC(C(=O)O)OC(=O)C=CC2=C3C(C(OC3=C(C=C2)O)C4=CC(=C(C=C4)O)O)C(=O)OC(CC5=CC(=C(C=C5)O)O)C(=O)O)O)O	N/A	N/A	1	Negative	N/A	Isolated	718.153	Eunah JEONG Seungju SON	M-H	N/A	1	N/A	N/A	N/A	121521-90-2	Sang Hee SHIM Kyo Bin Kang
KSS_Legacy_Lib-Neg.mgf	*..*	silybin	481.114	qTof	LC-ESI	33	COC1=C(C=CC(=C1)C2C(OC3=C(O2)C=C(C=C3)C4C(C(=O)C5=C(C=C(C=C5O4)O)O)O)CO)O	N/A	N/A	1	Negative	N/A	Isolated	482.121	Eunah JEONG Seungju SON	M-H	N/A	1	N/A	N/A	N/A	22888-70-6	Sang Hee SHIM Kyo Bin Kang
KSS_Legacy_Lib-Neg.mgf	*..*	simplexoside	563.177	qTof	LC-ESI	34	COC1=C(C=CC(=C1)[C@@H]2[C@H]3CO[C@@H]([C@H]3CO2)C4=CC5=C(C=C4)OCO5)O[C@H]6[C@@H]([C@H]([C@@H]([C@H](O6)CO)O)O)O	1S/C26H30O11/c1-31-18-6-12(3-5-17(18)36-26-23(30)22(29)21(28)20(8-27)37-26)24-14-9-33-25(15(14)10-32-24)13-2-4-16-19(7-13)35-11-34-16/h2-7,14-15,20-30H,8-11H2,1H3/t14-,15-,20+,21+,22-,23+,24+,25+,26+/m0/s1	N/A	1	Negative	N/A	Isolated	518.179	Eunah JEONG Seungju SON	M+FA-H	N/A	1	N/A	N/A	N/A	74061-78-2	Sang Hee SHIM Kyo Bin Kang
KSS_Legacy_Lib-Neg.mgf	*..*	angelicin	371.056	qTof	LC-ESI	35	C1=CC2=C(C=CO2)C3=C1C=CC(=O)O3	1S/C11H6O3/c12-10-4-2-7-1-3-9-8(5-6-13-9)11(7)14-10/h1-6H	N/A	1	Negative	N/A	Isolated	186.032	Eunah JEONG Seungju SON	2M-H	N/A	1	N/A	N/A	N/A	523-50-2	Sang Hee SHIM Kyo Bin Kang
KSS_Legacy_Lib-Neg.mgf	*..*	byakangelicin	667.205	qTof	LC-ESI	36	CC(C)(C(COC1=C2C(=C(C3=C1OC(=O)C=C3)OC)C=CO2)O)O	N/A	N/A	1	Negative	N/A	Isolated	334.105	Eunah JEONG Seungju SON	2M-H	N/A	1	N/A	N/A	N/A	482-25-7	Sang Hee SHIM Kyo Bin Kang
KSS_Legacy_Lib-Neg.mgf	*..*	daphnetin	177.02	qTof	LC-ESI	37	C1=CC(=C(C2=C1C=CC(=O)O2)O)O	1S/C9H6O4/c10-6-3-1-5-2-4-7(11)13-9(5)8(6)12/h1-4,10,12H	N/A	1	Negative	N/A	Isolated	178.027	Eunah JEONG Seungju SON	M-H	N/A	1	N/A	N/A	N/A	486-35-1	Sang Hee SHIM Kyo Bin Kang
KSS_Legacy_Lib-Neg.mgf	*..*	esculetin	177.02	qTof	LC-ESI	38	C1=CC(=O)OC2=CC(=C(C=C21)O)O	1S/C9H6O4/c10-6-3-5-1-2-9(12)13-8(5)4-7(6)11/h1-4,10-11H	N/A	1	Negative	N/A	Isolated	178.027	Eunah JEONG Seungju SON	M-H	N/A	1	N/A	N/A	N/A	305-01-1	Sang Hee SHIM Kyo Bin Kang
KSS_Legacy_Lib-Neg.mgf	*..*	esculin	339.072	qTof	LC-ESI	39	C1=CC(=O)OC2=CC(=C(C=C21)O[C@H]3[C@@H]([C@H]([C@@H]([C@H](O3)CO)O)O)O)O	1S/C15H16O9/c16-5-10-12(19)13(20)14(21)15(24-10)23-9-3-6-1-2-11(18)22-8(6)4-7(9)17/h1-4,10,12-17,19-21H,5H2/t10-,12-,13+,14-,15-/m1/s1	N/A	1	Negative	N/A	Isolated	340.079	Eunah JEONG Seungju SON	M-H	N/A	1	N/A	N/A	N/A	531-75-9	Sang Hee SHIM Kyo Bin Kang
KSS_Legacy_Lib-Neg.mgf	*..*	fraxin	369.083	qTof	LC-ESI	40	COC1=C(C(=C2C(=C1)C=CC(=O)O2)O[C@H]3[C@@H]([C@H]([C@@H]([C@H](O3)CO)O)O)O)O	1S/C16H18O10/c1-23-7-4-6-2-3-9(18)25-14(6)15(11(7)20)26-16-13(22)12(21)10(19)8(5-17)24-16/h2-4,8,10,12-13,16-17,19-22H,5H2,1H3/t8-,10-,12+,13-,16+/m1/s1	N/A	1	Negative	N/A	Isolated	370.09	Eunah JEONG Seungju SON	M-H	N/A	1	N/A	N/A	N/A	524-30-1	Sang Hee SHIM Kyo Bin Kang
KSS_Legacy_Lib-Neg.mgf	*..*	isoimperatorin	269.081	qTof	LC-ESI	41	CC(=CCOC1=C2C=CC(=O)OC2=CC3=C1C=CO3)C	1S/C16H14O4/c1-10(2)5-7-19-16-11-3-4-15(17)20-14(11)9-13-12(16)6-8-18-13/h3-6,8-9H,7H2,1-2H3	N/A	1	Negative	N/A	Isolated	270.089	Eunah JEONG Seungju SON	M-H	N/A	1	N/A	N/A	N/A	482-45-1	Sang Hee SHIM Kyo Bin Kang
KSS_Legacy_Lib-Neg.mgf	*..*	nodakenin	453.141	qTof	LC-ESI	42	CC(C)([C@H]1CC2=C(O1)C=C3C(=C2)C=CC(=O)O3)O[C@H]4[C@@H]([C@H]([C@@H]([C@H](O4)CO)O)O)O	1S/C20H24O9/c1-20(2,29-19-18(25)17(24)16(23)13(8-21)28-19)14-6-10-5-9-3-4-15(22)27-11(9)7-12(10)26-14/h3-5,7,13-14,16-19,21,23-25H,6,8H2,1-2H3/t13-,14-,16-,17+,18-,19+/m1/s1	N/A	1	Negative	N/A	Isolated	408.142	Eunah JEONG Seungju SON	M+FA-H	N/A	1	N/A	N/A	N/A	495-31-8	Sang Hee SHIM Kyo Bin Kang
KSS_Legacy_Lib-Neg.mgf	*..*	oxypeucedanin hydrate	349.093	qTof	LC-ESI	43	CC(C)([C@@H](COC1=C2C=CC(=O)OC2=CC3=C1C=CO3)O)O	1S/C16H16O6/c1-16(2,19)13(17)8-21-15-9-3-4-14(18)22-12(9)7-11-10(15)5-6-20-11/h3-7,13,17,19H,8H2,1-2H3/t13-/m1/s1	N/A	1	Negative	N/A	Isolated	304.095	Eunah JEONG Seungju SON	M+FA-H	N/A	1	N/A	N/A	N/A	2643-85-8	Sang Hee SHIM Kyo Bin Kang
KSS_Legacy_Lib-Neg.mgf	*..*	oxypeucedanin methanolate	363.109	qTof	LC-ESI	44	CC(C)(C(COC1=C2C=CC(=O)OC2=CC3=C1C=CO3)O)OC	1S/C17H18O6/c1-17(2,20-3)14(18)9-22-16-10-4-5-15(19)23-13(10)8-12-11(16)6-7-21-12/h4-8,14,18H,9H2,1-3H3	N/A	1	Negative	N/A	Isolated	318.11	Eunah JEONG Seungju SON	M+FA-H	N/A	1	N/A	N/A	N/A	N/A	Sang Hee SHIM Kyo Bin Kang
KSS_Legacy_Lib-Neg.mgf	*..*	14-O-anisoylneoline	616.313	qTof	LC-ESI	45	CCN1C[C@@]2(CC[C@@H]([C@@]34[C@@H]2[C@H]([C@H](C31)[C@]5(C[C@@H]([C@H]6C[C@@H]4[C@@H]5[C@H]6OC(=O)C7=CC=C(C=C7)OC)OC)O)OC)O)COC	1S/C32H45NO8/c1-6-33-15-30(16-37-2)12-11-22(34)32-20-13-19-21(39-4)14-31(36,24(28(32)33)26(40-5)27(30)32)23(20)25(19)41-29(35)17-7-9-18(38-3)10-8-17/h7-10,19-28,34,36H,6,11-16H2,1-5H3/t19-,20-,21+,22+,23-,24-,25+,26+,27-,28?,30+,31-,32+/m1/s1	N/A	1	Negative	N/A	Isolated	571.314	Eunah JEONG Seungju SON	M+FA-H	N/A	1	N/A	N/A	N/A	N/A	Sang Hee SHIM Kyo Bin Kang
KSS_Legacy_Lib-Neg.mgf	*..*	psoralen	371.057	qTof	LC-ESI	46	C1=CC(=O)OC2=CC3=C(C=CO3)C=C21	1S/C11H6O3/c12-11-2-1-7-5-8-3-4-13-9(8)6-10(7)14-11/h1-6H	N/A	1	Negative	N/A	Isolated	186.032	Eunah JEONG Seungju SON	2M-H	N/A	1	N/A	N/A	N/A	66-97-7	Sang Hee SHIM Kyo Bin Kang
KSS_Legacy_Lib-Neg.mgf	*..*	scoparone	411.108	qTof	LC-ESI	47	COC1=C(C=C2C(=C1)C=CC(=O)O2)OC	1S/C11H10O4/c1-13-9-5-7-3-4-11(12)15-8(7)6-10(9)14-2/h3-6H,1-2H3	N/A	1	Negative	N/A	Isolated	206.058	Eunah JEONG Seungju SON	2M-H	N/A	1	N/A	N/A	N/A	120-08-1	Sang Hee SHIM Kyo Bin Kang
KSS_Legacy_Lib-Neg.mgf	*..*	scopoletin	191.035	qTof	LC-ESI	48	COC1=C(C=C2C(=C1)C=CC(=O)O2)O	1S/C10H8O4/c1-13-9-4-6-2-3-10(12)14-8(6)5-7(9)11/h2-5,11H,1H3	N/A	1	Negative	N/A	Isolated	192.042	Eunah JEONG Seungju SON	M-H	N/A	1	N/A	N/A	N/A	92-61-5	Sang Hee SHIM Kyo Bin Kang
KSS_Legacy_Lib-Neg.mgf	*..*	scopolin	399.094	qTof	LC-ESI	49	COC1=C(C=C2C(=C1)C=CC(=O)O2)O[C@H]3[C@@H]([C@H]([C@@H]([C@H](O3)CO)O)O)O	1S/C16H18O9/c1-22-9-4-7-2-3-12(18)23-8(7)5-10(9)24-16-15(21)14(20)13(19)11(6-17)25-16/h2-5,11,13-17,19-21H,6H2,1H3/t11-,13-,14+,15-,16-/m1/s1	N/A	1	Negative	N/A	Isolated	354.095	Eunah JEONG Seungju SON	M+FA-H	N/A	1	N/A	N/A	N/A	531-44-2	Sang Hee SHIM Kyo Bin Kang
KSS_Legacy_Lib-Neg.mgf	*..*	sphondin	431.077	qTof	LC-ESI	50	COC1=C2C(=C3C(=C1)C=CC(=O)O3)C=CO2	1S/C12H8O4/c1-14-9-6-7-2-3-10(13)16-11(7)8-4-5-15-12(8)9/h2-6H,1H3	N/A	1	Negative	N/A	Isolated	216.042	Eunah JEONG Seungju SON	2M-H	N/A	1	N/A	N/A	N/A	483-66-9	Sang Hee SHIM Kyo Bin Kang
KSS_Legacy_Lib-Neg.mgf	*..*	umbelliferone	161.025	qTof	LC-ESI	51	C1=CC(=CC2=C1C=CC(=O)O2)O	1S/C9H6O3/c10-7-3-1-6-2-4-9(11)12-8(6)5-7/h1-5,10H	N/A	1	Negative	N/A	Isolated	162.032	Eunah JEONG Seungju SON	M-H	N/A	1	N/A	N/A	N/A	93-35-6	Sang Hee SHIM Kyo Bin Kang
KSS_Legacy_Lib-Neg.mgf	*..*	umbelliferone methyl ether	175.04	qTof	LC-ESI	52	COC1=CC2=C(C=C1)C=CC(=O)O2	1S/C10H8O3/c1-12-8-4-2-7-3-5-10(11)13-9(7)6-8/h2-6H,1H3	N/A	1	Negative	N/A	Isolated	176.047	Eunah JEONG Seungju SON	M-H	N/A	1	N/A	N/A	N/A	531-59-9	Sang Hee SHIM Kyo Bin Kang
KSS_Legacy_Lib-Neg.mgf	*..*	aeginetoyl ajugol 5''-O-beta-D-quinovoside	743.35	qTof	LC-ESI	53	C[C@@H]1[C@H]([C@@H]([C@H]([C@@H](O1)O[C@@]2(CCCC([C@@]2(/C=C/C(=C/C(=O)O[C@]34CC=CO[C@]3(C[C@](C4)(C)O)O[C@H]5[C@@H]([C@H]([C@@H]([C@H](O5)CO)O)O)O)/C)O)(C)C)C)O)O)O	1S/C36H56O16/c1-19(9-13-35(46)31(3,4)10-7-11-33(35,6)51-29-27(43)25(41)23(39)20(2)48-29)15-22(38)50-34-12-8-14-47-36(34,18-32(5,45)17-34)52-30-28(44)26(42)24(40)21(16-37)49-30/h8-9,13-15,20-21,23-30,37,39-46H,7,10-12,16-18H2,1-6H3/b13-9+,19-15+/t20-,21-,23-,24-,25+,26+,27-,28-,29+,30+,32-,33-,34+,35-,36-/m1/s1	N/A	1	Negative	N/A	Isolated	744.357	Eunah JEONG Seungju SON	M-H	N/A	1	N/A	N/A	N/A	N/A	Sang Hee SHIM Kyo Bin Kang
KSS_Legacy_Lib-Neg.mgf	*..*	ajugol	393.139	qTof	LC-ESI	54	C[C@@]1(C[C@H]([C@H]2[C@@H]1[C@@H](OC=C2)O[C@H]3[C@@H]([C@H]([C@@H]([C@H](O3)CO)O)O)O)O)O	1S/C15H24O9/c1-15(21)4-7(17)6-2-3-22-13(9(6)15)24-14-12(20)11(19)10(18)8(5-16)23-14/h2-3,6-14,16-21H,4-5H2,1H3/t6-,7+,8+,9+,10+,11-,12+,13-,14-,15-/m0/s1	N/A	1	Negative	N/A	Isolated	348.142	Eunah JEONG Seungju SON	M+FA-H	N/A	1	N/A	N/A	N/A	52949-83-4	Sang Hee SHIM Kyo Bin Kang
KSS_Legacy_Lib-Neg.mgf	*..*	aucubin	345.119	qTof	LC-ESI	55	C1=COC(C2C1C(C=C2CO)O)OC3C(C(C(C(O3)CO)O)O)O	N/A	N/A	1	Negative	N/A	Isolated	346.126	Eunah JEONG Seungju SON	M-H	N/A	1	N/A	N/A	N/A	479-98-1	Sang Hee SHIM Kyo Bin Kang
KSS_Legacy_Lib-Neg.mgf	*..*	(E)-aldosecologanin	757.256	qTof	LC-ESI	56	COC(=O)C1=CO[C@H]([C@@H]([C@@H]1/C(=C/CC2[C@H]([C@@H](OC=C2C(=O)OC)O[C@H]3[C@@H]([C@H]([C@@H]([C@H](O3)CO)O)O)O)C=C)/C=O)C=C)O[C@H]4[C@@H]([C@H]([C@@H]([C@H](O4)CO)O)O)O	1S/C34H46O19/c1-5-15-17(18(29(44)46-3)12-48-31(15)52-33-27(42)25(40)23(38)20(10-36)50-33)8-7-14(9-35)22-16(6-2)32(49-13-19(22)30(45)47-4)53-34-28(43)26(41)24(39)21(11-37)51-34/h5-7,9,12-13,15-17,20-28,31-34,36-43H,1-2,8,10-11H2,3-4H3/b14-7+/t15-,16-,17?,20-,21-,22+,23-,24-,25+,26+,27-,28-,31+,32+,33+,34+/m1/s1	N/A	1	Negative	N/A	Isolated	758.263	Eunah JEONG Seungju SON	M-H	N/A	1	N/A	N/A	N/A	82474-97-3	Sang Hee SHIM Kyo Bin Kang
KSS_Legacy_Lib-Neg.mgf	*..*	catalpol	361.114	qTof	LC-ESI	57	C1=CO[C@H]([C@H]2[C@@H]1[C@@H]([C@H]3[C@@]2(O3)CO)O)O[C@H]4[C@@H]([C@H]([C@@H]([C@H](O4)CO)O)O)O	1S/C15H22O10/c16-3-6-9(19)10(20)11(21)14(23-6)24-13-7-5(1-2-22-13)8(18)12-15(7,4-17)25-12/h1-2,5-14,16-21H,3-4H2/t5-,6-,7-,8+,9-,10+,11-,12+,13+,14+,15-/m1/s1	N/A	1	Negative	N/A	Isolated	362.121	Eunah JEONG Seungju SON	M-H	N/A	1	N/A	N/A	N/A	2415-24-9	Sang Hee SHIM Kyo Bin Kang
KSS_Legacy_Lib-Neg.mgf	*..*	dimethylsecologanoside	463.146	qTof	LC-ESI	58	COC(=O)C[C@H]1[C@H]([C@@H](OC=C1C(=O)OC)O[C@H]2[C@@H]([C@H]([C@@H]([C@H](O2)CO)O)O)O)C=C	1S/C18H26O11/c1-4-8-9(5-12(20)25-2)10(16(24)26-3)7-27-17(8)29-18-15(23)14(22)13(21)11(6-19)28-18/h4,7-9,11,13-15,17-19,21-23H,1,5-6H2,2-3H3/t8-,9+,11-,13-,14+,15-,17+,18+/m1/s1	N/A	1	Negative	N/A	Isolated	418.147	Eunah JEONG Seungju SON	M+FA-H	N/A	1	N/A	N/A	N/A	N/A	Sang Hee SHIM Kyo Bin Kang
KSS_Legacy_Lib-Neg.mgf	*..*	harpagide	363.13	qTof	LC-ESI	59	CC1(CC(C2(C1C(OC=C2)OC3C(C(C(C(O3)CO)O)O)O)O)O)O	N/A	N/A	1	Negative	N/A	Isolated	364.137	Eunah JEONG Seungju SON	M-H	N/A	1	N/A	N/A	N/A	6926-08-05	Sang Hee SHIM Kyo Bin Kang
KSS_Legacy_Lib-Neg.mgf	*..*	8-O-acetylharpagide	405.139	qTof	LC-ESI	60	CC(=O)O[C@]1(C[C@H]([C@]2([C@@H]1[C@@H](OC=C2)O[C@H]3[C@@H]([C@H]([C@@H]([C@H](O3)CO)O)O)O)O)O)C	1S/C17H26O11/c1-7(19)28-16(2)5-9(20)17(24)3-4-25-15(13(16)17)27-14-12(23)11(22)10(21)8(6-18)26-14/h3-4,8-15,18,20-24H,5-6H2,1-2H3/t8-,9-,10-,11+,12-,13-,14+,15+,16+,17-/m1/s1	N/A	1	Negative	N/A	Isolated	406.147	Eunah JEONG Seungju SON	M-H	N/A	1	N/A	N/A	N/A	6926-14-3	Sang Hee SHIM Kyo Bin Kang
KSS_Legacy_Lib-Neg.mgf	*..*	genipin	207.065	qTof	LC-ESI	61	COC(=O)C1=CO[C@H]([C@H]2[C@@H]1CC=C2CO)O	1S/C11H14O5/c1-15-10(13)8-5-16-11(14)9-6(4-12)2-3-7(8)9/h2,5,7,9,11-12,14H,3-4H2,1H3/t7-,9-,11-/m1/s1	N/A	1	Negative	N/A	Isolated	226.084	Eunah JEONG Seungju SON	M-H2O-H	N/A	1	N/A	N/A	N/A	6902-77-8	Sang Hee SHIM Kyo Bin Kang
KSS_Legacy_Lib-Neg.mgf	*..*	geniposidic acid	373.114	qTof	LC-ESI	62	C1C=C([C@@H]2[C@H]1C(=CO[C@H]2O[C@H]3[C@@H]([C@H]([C@@H]([C@H](O3)CO)O)O)O)C(=O)O)CO	1S/C16H22O10/c17-3-6-1-2-7-8(14(22)23)5-24-15(10(6)7)26-16-13(21)12(20)11(19)9(4-18)25-16/h1,5,7,9-13,15-21H,2-4H2,(H,22,23)/t7-,9-,10-,11-,12+,13-,15+,16+/m1/s1	N/A	1	Negative	N/A	Isolated	374.121	Eunah JEONG Seungju SON	M-H	N/A	1	N/A	N/A	N/A	27741-01-1	Sang Hee SHIM Kyo Bin Kang
KSS_Legacy_Lib-Neg.mgf	*..*	geniposide	433.135	qTof	LC-ESI	63	COC(=O)C1=CO[C@H]([C@H]2[C@@H]1CC=C2CO)O[C@H]3[C@@H]([C@H]([C@@H]([C@H](O3)CO)O)O)O	1S/C17H24O10/c1-24-15(23)9-6-25-16(11-7(4-18)2-3-8(9)11)27-17-14(22)13(21)12(20)10(5-19)26-17/h2,6,8,10-14,16-22H,3-5H2,1H3/t8-,10-,11-,12-,13+,14-,16+,17+/m1/s1	N/A	1	Negative	N/A	Isolated	388.137	Eunah JEONG Seungju SON	M+FA-H	N/A	1	N/A	N/A	N/A	24512-63-8	Sang Hee SHIM Kyo Bin Kang
KSS_Legacy_Lib-Neg.mgf	*..*	7-dehydrologanin	433.135	qTof	LC-ESI	64	C[C@@H]1[C@@H]2[C@H](CC1=O)C(=CO[C@H]2O[C@H]3[C@@H]([C@H]([C@@H]([C@H](O3)CO)O)O)O)C(=O)OC	1S/C17H24O10/c1-6-9(19)3-7-8(15(23)24-2)5-25-16(11(6)7)27-17-14(22)13(21)12(20)10(4-18)26-17/h5-7,10-14,16-18,20-22H,3-4H2,1-2H3/t6-,7+,10+,11+,12+,13-,14+,16-,17-/m0/s1	N/A	1	Negative	N/A	Isolated	388.137	Eunah JEONG Seungju SON	M+FA-H	N/A	1	N/A	N/A	N/A	N/A	Sang Hee SHIM Kyo Bin Kang
KSS_Legacy_Lib-Neg.mgf	*..*	loganic acid	375.129	qTof	LC-ESI	65	C[C@H]1[C@H](C[C@H]2[C@@H]1[C@@H](OC=C2C(=O)O)O[C@H]3[C@@H]([C@H]([C@@H]([C@H](O3)CO)O)O)O)O	1S/C16H24O10/c1-5-8(18)2-6-7(14(22)23)4-24-15(10(5)6)26-16-13(21)12(20)11(19)9(3-17)25-16/h4-6,8-13,15-21H,2-3H2,1H3,(H,22,23)/t5-,6+,8-,9+,10+,11+,12-,13+,15-,16-/m0/s1	N/A	1	Negative	N/A	Isolated	376.137	Eunah JEONG Seungju SON	M-H	N/A	1	N/A	N/A	N/A	22255-40-9	Sang Hee SHIM Kyo Bin Kang
KSS_Legacy_Lib-Neg.mgf	*..*	loganin	435.151	qTof	LC-ESI	66	C[C@H]1[C@H](C[C@H]2[C@@H]1[C@@H](OC=C2C(=O)OC)O[C@H]3[C@@H]([C@H]([C@@H]([C@H](O3)CO)O)O)O)O	1S/C17H26O10/c1-6-9(19)3-7-8(15(23)24-2)5-25-16(11(6)7)27-17-14(22)13(21)12(20)10(4-18)26-17/h5-7,9-14,16-22H,3-4H2,1-2H3/t6-,7+,9-,10+,11+,12+,13-,14+,16-,17-/m0/s1	N/A	1	Negative	N/A	Isolated	390.153	Eunah JEONG Seungju SON	M+FA-H	N/A	1	N/A	N/A	N/A	18524-94-2	Sang Hee SHIM Kyo Bin Kang
KSS_Legacy_Lib-Neg.mgf	*..*	monotropein	389.108	qTof	LC-ESI	67	C1=CC(C2C1C(=COC2OC3C(C(C(C(O3)CO)O)O)O)C(=O)O)(CO)O	N/A	N/A	1	Negative	N/A	Isolated	390.116	Eunah JEONG Seungju SON	M-H	N/A	1	N/A	N/A	N/A	5945-50-6	Sang Hee SHIM Kyo Bin Kang
KSS_Legacy_Lib-Neg.mgf	*..*	secologanin dimethyl acetal	433.136	qTof	LC-ESI	68	COC(CC1C(C(OC=C1C(=O)OC)OC2C(C(C(C(O2)CO)O)O)O)C=C)OC	N/A	N/A	1	Negative	N/A	Isolated	434.179	Eunah JEONG Seungju SON	M-H	N/A	1	N/A	N/A	N/A	77988-07-9	Sang Hee SHIM Kyo Bin Kang
KSS_Legacy_Lib-Neg.mgf	*..*	sweroside	403.125	qTof	LC-ESI	69	C=C[C@@H]1[C@@H]2CCOC(=O)C2=CO[C@H]1O[C@H]3[C@@H]([C@H]([C@@H]([C@H](O3)CO)O)O)O	1S/C16H22O9/c1-2-7-8-3-4-22-14(21)9(8)6-23-15(7)25-16-13(20)12(19)11(18)10(5-17)24-16/h2,6-8,10-13,15-20H,1,3-5H2/t7-,8+,10-,11-,12+,13-,15+,16+/m1/s1	N/A	1	Negative	N/A	Isolated	358.126	Eunah JEONG Seungju SON	M+FA-H	N/A	1	N/A	N/A	N/A	14215-86-2	Sang Hee SHIM Kyo Bin Kang
KSS_Legacy_Lib-Neg.mgf	*..*	valerosidate	507.207	qTof	LC-ESI	70	CC(C)CC(=O)OC1C2C(CC(C2(C)O)O)C(=CO1)COC3C(C(C(C(O3)CO)O)O)O	1S/C21H34O11/c1-9(2)4-14(24)32-19-15-11(5-13(23)21(15,3)28)10(7-29-19)8-30-20-18(27)17(26)16(25)12(6-22)31-20/h7,9,11-13,15-20,22-23,25-28H,4-6,8H2,1-3H3	N/A	1	Negative	N/A	Isolated	462.21	Eunah JEONG Seungju SON	M+FA-H	N/A	1	N/A	N/A	N/A	N/A	Sang Hee SHIM Kyo Bin Kang
KSS_Legacy_Lib-Neg.mgf	*..*	isolariciresinol	359.15	qTof	LC-ESI	71	COC1=C(C=C2[C@@H]([C@H]([C@@H](CC2=C1)CO)CO)C3=CC(=C(C=C3)O)OC)O	1S/C20H24O6/c1-25-18-6-11(3-4-16(18)23)20-14-8-17(24)19(26-2)7-12(14)5-13(9-21)15(20)10-22/h3-4,6-8,13,15,20-24H,5,9-10H2,1-2H3/t13-,15-,20-/m0/s1	N/A	1	Negative	N/A	Isolated	360.157	Eunah JEONG Seungju SON	M-H	N/A	1	N/A	N/A	N/A	548-29-8	Sang Hee SHIM Kyo Bin Kang
KSS_Legacy_Lib-Neg.mgf	*..*	neoolivil	375.144	qTof	LC-ESI	72	COC1=C(C=CC(=C1)[C@H]2[C@@H]([C@H]([C@@H](O2)C3=CC(=C(C=C3)O)OC)CO)CO)O	1S/C20H24O7/c1-25-17-7-11(3-5-15(17)23)19-13(9-21)14(10-22)20(27-19)12-4-6-16(24)18(8-12)26-2/h3-8,13-14,19-24H,9-10H2,1-2H3/t13-,14-,19+,20+/m1/s1	N/A	1	Negative	N/A	Isolated	376.152	Eunah JEONG Seungju SON	M-H	N/A	1	N/A	N/A	N/A	N/A	Sang Hee SHIM Kyo Bin Kang
KSS_Legacy_Lib-Neg.mgf	*..*	pinoresinol 4-O-glucoside	519.187	qTof	LC-ESI	73	COC1=C(C=CC(=C1)[C@H]2[C@@H]3CO[C@H]([C@@H]3CO2)C4=CC(=C(C=C4)O[C@H]5[C@@H]([C@H]([C@@H]([C@H](O5)CO)O)O)O)OC)O	1S/C26H32O11/c1-32-18-7-12(3-5-16(18)28)24-14-10-35-25(15(14)11-34-24)13-4-6-17(19(8-13)33-2)36-26-23(31)22(30)21(29)20(9-27)37-26/h3-8,14-15,20-31H,9-11H2,1-2H3/t14-,15-,20-,21-,22+,23-,24+,25+,26-/m1/s1	N/A	1	Negative	N/A	Isolated	520.194	Eunah JEONG Seungju SON	M-H	N/A	1	N/A	N/A	N/A	N/A	Sang Hee SHIM Kyo Bin Kang
KSS_Legacy_Lib-Neg.mgf	*..*	oxypeucedanin	617.166	qTof	LC-ESI	74	CC1(C(O1)COC2=C3C=CC(=O)OC3=CC4=C2C=CO4)C	1S/C16H14O5/c1-16(2)13(21-16)8-19-15-9-3-4-14(17)20-12(9)7-11-10(15)5-6-18-11/h3-7,13H,8H2,1-2H3	N/A	1	Negative	N/A	Isolated	286.084	Eunah JEONG Seungju SON	2M+FA-H	N/A	1	N/A	N/A	N/A	737-52-0	Sang Hee SHIM Kyo Bin Kang
KSS_Legacy_Lib-Neg.mgf	*..*	pabulenol	617.168	qTof	LC-ESI	75	CC(=C)[C@@H](COC1=C2C=CC(=O)OC2=CC3=C1C=CO3)O	1S/C16H14O5/c1-9(2)12(17)8-20-16-10-3-4-15(18)21-14(10)7-13-11(16)5-6-19-13/h3-7,12,17H,1,8H2,2H3/t12-/m1/s1	N/A	1	Negative	N/A	Isolated	286.084	Eunah JEONG Seungju SON	2M+FA-H	N/A	1	N/A	N/A	N/A	33889-70-2	Sang Hee SHIM Kyo Bin Kang
KSS_Legacy_Lib-Neg.mgf	*..*	peucedanol	263.092	qTof	LC-ESI	76	CC(C)(C(CC1=C(C=C2C(=C1)C=CC(=O)O2)O)O)O	1S/C14H16O5/c1-14(2,18)12(16)6-9-5-8-3-4-13(17)19-11(8)7-10(9)15/h3-5,7,12,15-16,18H,6H2,1-2H3	N/A	1	Negative	N/A	Isolated	264.1	Eunah JEONG Seungju SON	M-H	N/A	1	N/A	N/A	N/A	46992-81-8	Sang Hee SHIM Kyo Bin Kang
KSS_Legacy_Lib-Neg.mgf	*..*	(+)-oxypeucedanin	617.167	qTof	LC-ESI	77	CC1([C@H](O1)COC2=C3C=CC(=O)OC3=CC4=C2C=CO4)C	1S/C16H14O5/c1-16(2)13(21-16)8-19-15-9-3-4-14(17)20-12(9)7-11-10(15)5-6-18-11/h3-7,13H,8H2,1-2H3/t13-/m1/s1	N/A	1	Negative	N/A	Isolated	286.084	Eunah JEONG Seungju SON	2M+FA-H	N/A	1	N/A	N/A	N/A	3173-02-02	Sang Hee SHIM Kyo Bin Kang
KSS_Legacy_Lib-Neg.mgf	*..*	piceatannol	243.066	qTof	LC-ESI	78	C1=CC(=C(C=C1/C=C/C2=CC(=CC(=C2)O)O)O)O	1S/C14H12O4/c15-11-5-10(6-12(16)8-11)2-1-9-3-4-13(17)14(18)7-9/h1-8,15-18H/b2-1+	N/A	1	Negative	N/A	Isolated	244.074	Eunah JEONG Seungju SON	M-H	N/A	1	N/A	N/A	N/A	10083-24-6	Sang Hee SHIM Kyo Bin Kang
KSS_Legacy_Lib-Neg.mgf	*..*	rhaponticin	419.135	qTof	LC-ESI	79	COC1=C(C=C(C=C1)/C=C/C2=CC(=CC(=C2)O[C@H]3[C@@H]([C@H]([C@@H]([C@H](O3)CO)O)O)O)O)O	1S/C21H24O9/c1-28-16-5-4-11(8-15(16)24)2-3-12-6-13(23)9-14(7-12)29-21-20(27)19(26)18(25)17(10-22)30-21/h2-9,17-27H,10H2,1H3/b3-2+/t17-,18-,19+,20-,21-/m1/s1	N/A	1	Negative	N/A	Isolated	420.142	Eunah JEONG Seungju SON	M-H	N/A	1	N/A	N/A	N/A	155-58-8	Sang Hee SHIM Kyo Bin Kang
KSS_Legacy_Lib-Neg.mgf	*..*	rhapontigenin	257.081	qTof	LC-ESI	80	COC1=C(C=C(C=C1)/C=C/C2=CC(=CC(=C2)O)O)O	1S/C15H14O4/c1-19-15-5-4-10(8-14(15)18)2-3-11-6-12(16)9-13(17)7-11/h2-9,16-18H,1H3/b3-2+	N/A	1	Negative	N/A	Isolated	258.089	Eunah JEONG Seungju SON	M-H	N/A	1	N/A	N/A	N/A	500-65-2	Sang Hee SHIM Kyo Bin Kang
KSS_Legacy_Lib-Neg.mgf	*..*	trans-resveratrol	227.071	qTof	LC-ESI	81	C1=CC(=CC=C1/C=C/C2=CC(=CC(=C2)O)O)O	1S/C14H12O3/c15-12-5-3-10(4-6-12)1-2-11-7-13(16)9-14(17)8-11/h1-9,15-17H/b2-1+	N/A	1	Negative	N/A	Isolated	228.079	Eunah JEONG Seungju SON	M-H	N/A	1	N/A	N/A	N/A	501-36-0	Sang Hee SHIM Kyo Bin Kang
KSS_Legacy_Lib-Neg.mgf	*..*	albiflorin	479.155	qTof	LC-ESI	82	C[C@]12C[C@H]([C@@H]3C[C@]1([C@@]3(C(=O)O2)COC(=O)C4=CC=CC=C4)O[C@H]5[C@@H]([C@H]([C@@H]([C@H](O5)CO)O)O)O)O	1S/C23H28O11/c1-21-8-13(25)12-7-23(21,33-19-17(28)16(27)15(26)14(9-24)32-19)22(12,20(30)34-21)10-31-18(29)11-5-3-2-4-6-11/h2-6,12-17,19,24-28H,7-10H2,1H3/t12-,13+,14+,15+,16-,17+,19-,21-,22-,23-/m0/s1	N/A	1	Negative	N/A	Isolated	480.163	Eunah JEONG Seungju SON	M-H	N/A	1	N/A	N/A	N/A	39011-90-0	Sang Hee SHIM Kyo Bin Kang
KSS_Legacy_Lib-Neg.mgf	*..*	benzoylpaeoniflorin	629.188	qTof	LC-ESI	83	C[C@]12C[C@@]3([C@@H]4C[C@]1([C@@]4([C@H](O2)O3)COC(=O)C5=CC=CC=C5)O[C@H]6[C@@H]([C@H]([C@@H]([C@H](O6)COC(=O)C7=CC=CC=C7)O)O)O)O	1S/C30H32O12/c1-27-14-29(36)19-12-30(27,28(19,26(41-27)42-29)15-38-24(35)17-10-6-3-7-11-17)40-25-22(33)21(32)20(31)18(39-25)13-37-23(34)16-8-4-2-5-9-16/h2-11,18-22,25-26,31-33,36H,12-15H2,1H3/t18-,19-,20-,21+,22-,25+,26-,27+,28+,29-,30+/m1/s1	N/A	1	Negative	N/A	Isolated	584.189	Eunah JEONG Seungju SON	M+FA-H	N/A	1	N/A	N/A	N/A	38642-49-8	Sang Hee SHIM Kyo Bin Kang
KSS_Legacy_Lib-Neg.mgf	*..*	galloylpaeoniflorin	631.167	qTof	LC-ESI	84	C[C@]12C[C@@]3([C@H]4C[C@@]1([C@@]4([C@H](O2)O3)COC(=O)C5=CC=CC=C5)O[C@H]6[C@@H]([C@H]([C@@H]([C@H](O6)COC(=O)C7=CC(=C(C(=C7)O)O)O)O)O)O)O	1S/C30H32O15/c1-27-11-29(39)18-9-30(27,28(18,26(44-27)45-29)12-41-23(37)13-5-3-2-4-6-13)43-25-22(36)21(35)20(34)17(42-25)10-40-24(38)14-7-15(31)19(33)16(32)8-14/h2-8,17-18,20-22,25-26,31-36,39H,9-12H2,1H3/t17-,18+,20-,21+,22-,25+,26-,27+,28+,29-,30-/m1/s1	N/A	1	Negative	N/A	Isolated	632.174	Eunah JEONG Seungju SON	M-H	N/A	1	N/A	N/A	N/A	N/A	Sang Hee SHIM Kyo Bin Kang
KSS_Legacy_Lib-Neg.mgf	*..*	lactiflorin	507.151	qTof	LC-ESI	85	C[C@@]12[C@]3(C[C@@H]4[C@]3([C@H](O1)CC4=O)COC(=O)C5=CC=CC=C5)O[C@H]6[C@H](O2)[C@H]([C@@H]([C@H](O6)CO)O)O	1S/C23H26O10/c1-21-23(33-20-18(32-21)17(27)16(26)14(9-24)30-20)8-12-13(25)7-15(31-21)22(12,23)10-29-19(28)11-5-3-2-4-6-11/h2-6,12,14-18,20,24,26-27H,7-10H2,1H3/t12-,14+,15+,16+,17-,18+,20-,21+,22-,23-/m0/s1	N/A	1	Negative	N/A	Isolated	462.153	Eunah JEONG Seungju SON	M+FA-H	N/A	1	N/A	N/A	N/A	N/A	Sang Hee SHIM Kyo Bin Kang
KSS_Legacy_Lib-Neg.mgf	*..*	mudanpioside C	599.177	qTof	LC-ESI	86	C[C@]12C[C@@]3([C@@H]4C[C@]1([C@@]4([C@H](O2)O3)COC(=O)C5=CC=CC=C5)O[C@H]6[C@@H]([C@H]([C@@H]([C@H](O6)COC(=O)C7=CC=C(C=C7)O)O)O)O)O	1S/C30H32O13/c1-27-13-29(37)19-11-30(27,28(19,26(42-27)43-29)14-39-24(36)15-5-3-2-4-6-15)41-25-22(34)21(33)20(32)18(40-25)12-38-23(35)16-7-9-17(31)10-8-16/h2-10,18-22,25-26,31-34,37H,11-14H2,1H3/t18-,19-,20-,21+,22-,25+,26-,27+,28+,29-,30+/m1/s1	N/A	1	Negative	N/A	Isolated	600.184	Eunah JEONG Seungju SON	M-H	N/A	1	N/A	N/A	N/A	N/A	Sang Hee SHIM Kyo Bin Kang
KSS_Legacy_Lib-Neg.mgf	*..*	mudanpioside E	525.162	qTof	LC-ESI	87	CC12CC3([C@@H]4C[C@]1([C@@]4([C@H](O2)O3)COC(=O)C5=CC(=C(C=C5)O)OC)O[C@H]6[C@@H]([C@H]([C@@H]([C@H](O6)CO)O)O)O)O	1S/C24H30O13/c1-21-8-23(31)14-6-24(21,35-19-17(29)16(28)15(27)13(7-25)34-19)22(14,20(36-21)37-23)9-33-18(30)10-3-4-11(26)12(5-10)32-2/h3-5,13-17,19-20,25-29,31H,6-9H2,1-2H3/t13-,14-,15-,16+,17-,19+,20-,21?,22+,23?,24+/m1/s1	N/A	1	Negative	N/A	Isolated	526.169	Eunah JEONG Seungju SON	M-H	N/A	1	N/A	N/A	N/A	172705-25-8	Sang Hee SHIM Kyo Bin Kang
KSS_Legacy_Lib-Neg.mgf	*..*	oxypaeoniflorin	495.151	qTof	LC-ESI	88	CC12CC3(C4CC1(C4(C(O2)O3)COC(=O)C5=CC=C(C=C5)O)OC6C(C(C(C(O6)CO)O)O)O)O	N/A	N/A	1	Negative	N/A	Isolated	496.158	Eunah JEONG Seungju SON	M-H	N/A	1	N/A	N/A	N/A	39011-91-1	Sang Hee SHIM Kyo Bin Kang
KSS_Legacy_Lib-Neg.mgf	*..*	paeoniflorin	525.161	qTof	LC-ESI	89	CC12CC3(C4CC1(C4(C(O2)O3)COC(=O)C5=CC=CC=C5)OC6C(C(C(C(O6)CO)O)O)O)O	N/A	N/A	1	Negative	N/A	Isolated	480.163	Eunah JEONG Seungju SON	M+FA-H	N/A	1	N/A	N/A	N/A	23180-57-6	Sang Hee SHIM Kyo Bin Kang
KSS_Legacy_Lib-Neg.mgf	*..*	bilobalide	325.093	qTof	LC-ESI	90	CC(C)(C)C1(CC2C3(C14C(C(=O)OC4OC3=O)O)CC(=O)O2)O	N/A	N/A	1	Negative	N/A	Isolated	326.1	Eunah JEONG Seungju SON	M-H	N/A	1	N/A	N/A	N/A	33570-04-6	Sang Hee SHIM Kyo Bin Kang
KSS_Legacy_Lib-Neg.mgf	*..*	aeginetic acid 5-O-beta-D-quinovoside	413.218	qTof	LC-ESI	91	C[C@@H]1[C@H]([C@@H]([C@H]([C@@H](O1)O[C@@]2(CCCC([C@@]2(/C=C/C(=C/C(=O)O)/C)O)(C)C)C)O)O)O	1S/C21H34O8/c1-12(11-14(22)23)7-10-21(27)19(3,4)8-6-9-20(21,5)29-18-17(26)16(25)15(24)13(2)28-18/h7,10-11,13,15-18,24-27H,6,8-9H2,1-5H3,(H,22,23)/b10-7+,12-11+/t13-,15-,16+,17-,18+,20-,21-/m1/s1	N/A	1	Negative	N/A	Isolated	414.225	Eunah JEONG Seungju SON	M-H	N/A	1	N/A	N/A	N/A	N/A	Sang Hee SHIM Kyo Bin Kang
KSS_Legacy_Lib-Neg.mgf	*..*	oplodiol 1-O-beta-D-glucoside	445.244	qTof	LC-ESI	92	CC(C)C1=CC[C@]2([C@@H](CC[C@]([C@@H]2C1)(C)O)O[C@H]3[C@@H]([C@H]([C@@H]([C@H](O3)CO)O)O)O)C	1S/C21H36O7/c1-11(2)12-5-7-20(3)14(9-12)21(4,26)8-6-15(20)28-19-18(25)17(24)16(23)13(10-22)27-19/h5,11,13-19,22-26H,6-10H2,1-4H3/t13-,14-,15-,16-,17+,18-,19+,20-,21+/m1/s1	N/A	1	Negative	N/A	Isolated	400.246	Eunah JEONG Seungju SON	M+FA-H	N/A	1	N/A	N/A	N/A	N/A	Sang Hee SHIM Kyo Bin Kang
KSS_Legacy_Lib-Neg.mgf	*..*	zawadskinolide A	369.155	qTof	LC-ESI	93	CC1[C@@H]2C/C=C(\[C@H](C[C@@H](/C(=C/[C@@H]2OC1=O)/CO)OC(=O)C)O)/C	1S/C17H24O6/c1-9-4-5-13-10(2)17(21)23-16(13)6-12(8-18)15(7-14(9)20)22-11(3)19/h4,6,10,13-16,18,20H,5,7-8H2,1-3H3/b9-4-,12-6+/t10?,13-,14-,15-,16-/m0/s1	N/A	1	Negative	N/A	Isolated	324.157	Eunah JEONG Seungju SON	M+FA-H	N/A	1	N/A	N/A	N/A	N/A	Sang Hee SHIM Kyo Bin Kang
KSS_Legacy_Lib-Neg.mgf	*..*	zawadskinolide C	369.155	qTof	LC-ESI	94	CC1[C@@H]2CC[C@]3([C@@H](O3)C[C@@H](/C(=C/[C@@H]2OC1=O)/CO)OC(=O)C)C	1S/C17H24O6/c1-9-12-4-5-17(3)15(23-17)7-13(21-10(2)19)11(8-18)6-14(12)22-16(9)20/h6,9,12-15,18H,4-5,7-8H2,1-3H3/b11-6+/t9?,12-,13-,14-,15-,17-/m0/s1	N/A	1	Negative	N/A	Isolated	324.157	Eunah JEONG Seungju SON	M+FA-H	N/A	1	N/A	N/A	N/A	N/A	Sang Hee SHIM Kyo Bin Kang
KSS_Legacy_Lib-Neg.mgf	*..*	ginkgolide A	407.135	qTof	LC-ESI	95	C[C@@H]1C(=O)O[C@@H]2[C@]1([C@@]34C(=O)O[C@H]5[C@]3(C2)[C@@]6([C@@H](C5)C(C)(C)C)[C@H](C(=O)O[C@H]6O4)O)O	1S/C20H24O9/c1-7-12(22)26-10-6-17-9-5-8(16(2,3)4)18(17)11(21)13(23)28-15(18)29-20(17,14(24)27-9)19(7,10)25/h7-11,15,21,25H,5-6H2,1-4H3/t7-,8+,9-,10+,11+,15+,17-,18+,19-,20-/m1/s1	N/A	1	Negative	N/A	Isolated	408.142	Eunah JEONG Seungju SON	M-H	N/A	1	N/A	N/A	N/A	15291-75-5	Sang Hee SHIM Kyo Bin Kang
KSS_Legacy_Lib-Neg.mgf	*..*	ginkgolide B	423.13	qTof	LC-ESI	96	CC1C(=O)OC2C1(C34C(=O)OC5C3(C2O)C6(C(C5)C(C)(C)C)C(C(=O)OC6O4)O)O	1S/C20H24O10/c1-6-12(23)28-11-9(21)18-8-5-7(16(2,3)4)17(18)10(22)13(24)29-15(17)30-20(18,14(25)27-8)19(6,11)26/h6-11,15,21-22,26H,5H2,1-4H3	N/A	1	Negative	N/A	Isolated	424.137	Eunah JEONG Seungju SON	M-H	N/A	1	N/A	N/A	N/A	15291-77-7	Sang Hee SHIM Kyo Bin Kang
KSS_Legacy_Lib-Neg.mgf	*..*	ginkgolide C	439.125	qTof	LC-ESI	97	C[C@@H]1C(=O)O[C@@H]2[C@]1([C@@]34C(=O)O[C@H]5[C@]3([C@@H]2O)[C@@]6([C@@H]([C@H]5O)C(C)(C)C)[C@H](C(=O)O[C@H]6O4)O)O	1S/C20H24O11/c1-5-12(24)28-11-8(22)18-10-6(21)7(16(2,3)4)17(18)9(23)13(25)30-15(17)31-20(18,14(26)29-10)19(5,11)27/h5-11,15,21-23,27H,1-4H3/t5-,6-,7+,8-,9+,10-,11+,15+,17+,18-,19-,20-/m1/s1	N/A	1	Negative	N/A	Isolated	440.132	Eunah JEONG Seungju SON	M-H	N/A	1	N/A	N/A	N/A	15291-76-6	Sang Hee SHIM Kyo Bin Kang
KSS_Legacy_Lib-Neg.mgf	*..*	kaurenoic acid	301.217	qTof	LC-ESI	98	C[C@@]12CCC[C@@]([C@H]1CC[C@]34[C@H]2CC[C@@H](C3)C(=C)C4)(C)C(=O)O	1S/C20H30O2/c1-13-11-20-10-7-15-18(2,16(20)6-5-14(13)12-20)8-4-9-19(15,3)17(21)22/h14-16H,1,4-12H2,2-3H3,(H,21,22)/t14-,15-,16-,18+,19+,20+/m0/s1	N/A	1	Negative	N/A	Isolated	302.225	Eunah JEONG Seungju SON	M-H	N/A	1	N/A	N/A	N/A	6730-83-2	Sang Hee SHIM Kyo Bin Kang
KSS_Legacy_Lib-Neg.mgf	*..*	ent-pimara-8-(14),15-dien-19-oic acid	301.217	qTof	LC-ESI	99	C[C@@]1(CCC2C(=C1)CCC3[C@]2(CCC[C@@]3(C)C(=O)O)C)C=C	1S/C20H30O2/c1-5-18(2)12-9-15-14(13-18)7-8-16-19(15,3)10-6-11-20(16,4)17(21)22/h5,13,15-16H,1,6-12H2,2-4H3,(H,21,22)/t15?,16?,18-,19-,20+/m0/s1	N/A	1	Negative	N/A	Isolated	302.225	Eunah JEONG Seungju SON	M-H	N/A	1	N/A	N/A	N/A	N/A	Sang Hee SHIM Kyo Bin Kang
KSS_Legacy_Lib-Neg.mgf	*..*	stevioside	803.372	qTof	LC-ESI	100	C[C@@]12CCC[C@@]([C@H]1CC[C@]34[C@H]2CC[C@](C3)(C(=C)C4)O[C@H]5[C@@H]([C@H]([C@@H]([C@H](O5)CO)O)O)O[C@H]6[C@@H]([C@H]([C@@H]([C@H](O6)CO)O)O)O)(C)C(=O)O[C@H]7[C@@H]([C@H]([C@@H]([C@H](O7)CO)O)O)O	1S/C38H60O18/c1-16-11-37-9-5-20-35(2,7-4-8-36(20,3)34(50)55-32-29(49)26(46)23(43)18(13-40)52-32)21(37)6-10-38(16,15-37)56-33-30(27(47)24(44)19(14-41)53-33)54-31-28(48)25(45)22(42)17(12-39)51-31/h17-33,39-49H,1,4-15H2,2-3H3/t17-,18-,19-,20+,21+,22-,23-,24-,25+,26+,27+,28-,29-,30-,31+,32+,33+,35-,36-,37-,38+/m1/s1	N/A	1	Negative	N/A	Isolated	804.378	Eunah JEONG Seungju SON	M-H	N/A	1	N/A	N/A	N/A	57817-89-7	Sang Hee SHIM Kyo Bin Kang
KSS_Legacy_Lib-Neg.mgf	*..*	taxacin	861.297	qTof	LC-ESI	101	CC(=O)O[C@H]1C[C@@H](C(=C)[C@@H]2[C@@]1([C@H]([C@@H]([C@@]3([C@]4(CO[C@@]3(C(=O)C[C@H]4[C@H]2OC(=O)C)C)C)O)OC(=O)C)OC(=O)C)COC(=O)C5=CC=CC=C5)OC(=O)/C=C/C6=CC=CC=C6	1S/C44H48O15/c1-24-32(59-35(50)19-18-29-14-10-8-11-15-29)21-34(55-25(2)45)43(23-53-40(51)30-16-12-9-13-17-30)36(24)37(56-26(3)46)31-20-33(49)42(7)44(52,41(31,6)22-54-42)39(58-28(5)48)38(43)57-27(4)47/h8-19,31-32,34,36-39,52H,1,20-23H2,2-7H3/b19-18+/t31-,32-,34-,36-,37+,38-,39-,41-,42+,43+,44-/m0/s1	N/A	1	Negative	N/A	Isolated	816.299	Eunah JEONG Seungju SON	M+FA-H	N/A	1	N/A	N/A	N/A	N/A	Sang Hee SHIM Kyo Bin Kang
KSS_Legacy_Lib-Neg.mgf	*..*	taxol	898.329	qTof	LC-ESI	102	CC1=C2[C@H](C(=O)[C@@]3([C@H](C[C@@H]4[C@]([C@H]3[C@@H]([C@@](C2(C)C)(C[C@@H]1OC(=O)[C@@H]([C@H](C5=CC=CC=C5)NC(=O)C6=CC=CC=C6)O)O)OC(=O)C7=CC=CC=C7)(CO4)OC(=O)C)O)C)OC(=O)C	1S/C47H51NO14/c1-25-31(60-43(56)36(52)35(28-16-10-7-11-17-28)48-41(54)29-18-12-8-13-19-29)23-47(57)40(61-42(55)30-20-14-9-15-21-30)38-45(6,32(51)22-33-46(38,24-58-33)62-27(3)50)39(53)37(59-26(2)49)34(25)44(47,4)5/h7-21,31-33,35-38,40,51-52,57H,22-24H2,1-6H3,(H,48,54)/t31-,32-,33+,35-,36+,37+,38-,40-,45+,46-,47+/m0/s1	N/A	1	Negative	N/A	Isolated	853.331	Eunah JEONG Seungju SON	M+FA-H	N/A	1	N/A	N/A	N/A	745099	Sang Hee SHIM Kyo Bin Kang
KSS_Legacy_Lib-Neg.mgf	*..*	taxinine A	521.24	qTof	LC-ESI	103	CC1=C2[C@H]([C@@H]([C@@]3(CC[C@@H](C(=C)[C@H]3[C@@H]([C@@H](C2(C)C)CC1=O)OC(=O)C)O)C)OC(=O)C)OC(=O)C	1S/C26H36O8/c1-12-18(30)9-10-26(8)21(12)22(32-14(3)27)17-11-19(31)13(2)20(25(17,6)7)23(33-15(4)28)24(26)34-16(5)29/h17-18,21-24,30H,1,9-11H2,2-8H3/t17-,18-,21-,22+,23+,24-,26+/m0/s1	N/A	1	Negative	N/A	Isolated	476.241	Eunah JEONG Seungju SON	M+FA-H	N/A	1	N/A	N/A	N/A	N/A	Sang Hee SHIM Kyo Bin Kang
KSS_Legacy_Lib-Neg.mgf	*..*	taxchinin B	847.318	qTof	LC-ESI	104	CC1=C2[C@H]([C@@H]([C@@]3([C@H](C[C@@H]4[C@]([C@H]3[C@@H]([C@@]2(C[C@@H]1OC(=O)/C=C/C5=CC=CC=C5)C(C)(C)O)OC(=O)C)(CO4)OC(=O)C)OC(=O)C)C)OC(=O)C)OC(=O)C6=CC=CC=C6	1S/C44H50O14/c1-24-31(56-34(49)20-19-29-15-11-9-12-16-29)22-43(41(6,7)51)35(24)36(57-40(50)30-17-13-10-14-18-30)38(54-26(3)46)42(8)32(53-25(2)45)21-33-44(23-52-33,58-28(5)48)37(42)39(43)55-27(4)47/h9-20,31-33,36-39,51H,21-23H2,1-8H3/b20-19+/t31-,32-,33+,36+,37-,38-,39-,42+,43-,44-/m0/s1	N/A	1	Negative	N/A	Isolated	802.32	Eunah JEONG Seungju SON	M+FA-H	N/A	1	N/A	N/A	N/A	N/A	Sang Hee SHIM Kyo Bin Kang
KSS_Legacy_Lib-Neg.mgf	*..*	acacigenin B	651.427	qTof	LC-ESI	105	C/C=C\1/CC(OC1)/C=C(\C)/C(=O)O[C@H]2C[C@@]3([C@@H](C[C@@]4(C(=CC[C@H]5[C@]4(CC[C@@H]6[C@@]5(CC[C@@H](C6(C)C)O)C)C)[C@@H]3CC2(C)C)C)O)C(=O)O	1S/C40H60O7/c1-10-24-18-25(46-22-24)17-23(2)33(43)47-32-21-40(34(44)45)27(19-35(32,3)4)26-11-12-29-37(7)15-14-30(41)36(5,6)28(37)13-16-38(29,8)39(26,9)20-31(40)42/h10-11,17,25,27-32,41-42H,12-16,18-22H2,1-9H3,(H,44,45)/b23-17+,24-10-/t25?,27-,28-,29+,30-,31+,32-,37-,38+,39+,40+/m0/s1	N/A	1	Negative	N/A	Isolated	652.434	Eunah JEONG Seungju SON	M-H	N/A	1	N/A	N/A	N/A	N/A	Sang Hee SHIM Kyo Bin Kang
KSS_Legacy_Lib-Neg.mgf	*..*	acinosolic acid	501.322	qTof	LC-ESI	106	C[C@@]1(CC[C@@]2(CC[C@@]3(C(=CC[C@H]4[C@]3(CC[C@@H]5[C@@]4(C[C@@H]([C@@H](C5(C)C)O)O)C)C)[C@@H]2C1)C)C(=O)O)C(=O)O	1S/C30H46O6/c1-25(2)20-9-10-29(6)21(27(20,4)16-19(31)22(25)32)8-7-17-18-15-26(3,23(33)34)11-13-30(18,24(35)36)14-12-28(17,29)5/h7,18-22,31-32H,8-16H2,1-6H3,(H,33,34)(H,35,36)/t18-,19-,20-,21+,22-,26-,27-,28+,29+,30-/m0/s1	N/A	1	Negative	N/A	Isolated	502.329	Eunah JEONG Seungju SON	M-H	N/A	1	N/A	N/A	N/A	57079-94-4	Sang Hee SHIM Kyo Bin Kang
KSS_Legacy_Lib-Neg.mgf	*..*	aleuritolic acid	455.353	qTof	LC-ESI	107	C[C@]12CC[C@@H](C([C@@H]1CC[C@@]3([C@@H]2CC[C@@]4(C3=CC[C@@]5([C@H]4CC(CC5)(C)C)C(=O)O)C)C)(C)C)O	1S/C30H48O3/c1-25(2)16-17-30(24(32)33)15-10-21-28(6)12-8-19-26(3,4)23(31)11-14-27(19,5)20(28)9-13-29(21,7)22(30)18-25/h10,19-20,22-23,31H,8-9,11-18H2,1-7H3,(H,32,33)/t19-,20+,22-,23-,27-,28+,29+,30+/m0/s1	N/A	1	Negative	N/A	Isolated	456.36	Eunah JEONG Seungju SON	M-H	N/A	1	N/A	N/A	N/A	26549-17-7	Sang Hee SHIM Kyo Bin Kang
KSS_Legacy_Lib-Neg.mgf	*..*	aleuritolic acid acetate	497.364	qTof	LC-ESI	108	CC(=O)O[C@H]1CC[C@@]2([C@H]3CC[C@]4([C@@H]5CC(CC[C@@]5(CC=C4[C@@]3(CC[C@H]2C1(C)C)C)C(=O)O)(C)C)C)C	1S/C32H50O4/c1-20(33)36-25-12-15-29(6)21(28(25,4)5)9-13-30(7)22(29)10-14-31(8)23(30)11-16-32(26(34)35)18-17-27(2,3)19-24(31)32/h11,21-22,24-25H,9-10,12-19H2,1-8H3,(H,34,35)/t21-,22+,24-,25-,29-,30+,31+,32+/m0/s1	N/A	1	Negative	N/A	Isolated	498.371	Eunah JEONG Seungju SON	M-H	N/A	1	N/A	N/A	N/A	28937-85-1	Sang Hee SHIM Kyo Bin Kang
KSS_Legacy_Lib-Neg.mgf	*..*	alisol A 23-acetate	531.332	qTof	LC-ESI	109	C[C@H](C[C@@H]([C@H](C(C)(C)O)O)OC(=O)C)C1=C2C[C@@H]([C@H]3[C@]4(CCC(=O)C([C@@H]4CC[C@@]3([C@]2(CC1)C)C)(C)C)C)O	1S/C32H52O6/c1-18(16-23(38-19(2)33)27(36)29(5,6)37)20-10-14-31(8)21(20)17-22(34)26-30(7)13-12-25(35)28(3,4)24(30)11-15-32(26,31)9/h18,22-24,26-27,34,36-37H,10-17H2,1-9H3/t18-,22+,23+,24+,26+,27-,30+,31+,32+/m1/s1	N/A	1	Negative	N/A	Isolated	532.376	Eunah JEONG Seungju SON	M-H	N/A	1	N/A	N/A	N/A	19865-75-9	Sang Hee SHIM Kyo Bin Kang
KSS_Legacy_Lib-Neg.mgf	*..*	alisol B	517.354	qTof	LC-ESI	110	C[C@H](C[C@@H]([C@@H]1C(O1)(C)C)O)C2=C3C[C@@H]([C@H]4[C@]5(CCC(=O)C([C@@H]5CC[C@@]4([C@]3(CC2)C)C)(C)C)C)O	1S/C30H48O4/c1-17(15-21(32)25-27(4,5)34-25)18-9-13-29(7)19(18)16-20(31)24-28(6)12-11-23(33)26(2,3)22(28)10-14-30(24,29)8/h17,20-22,24-25,31-32H,9-16H2,1-8H3/t17-,20+,21+,22+,24+,25-,28+,29+,30+/m1/s1	N/A	1	Negative	N/A	Isolated	472.355	Eunah JEONG Seungju SON	M+FA-H	N/A	1	N/A	N/A	N/A	18649-93-9	Sang Hee SHIM Kyo Bin Kang
KSS_Legacy_Lib-Neg.mgf	*..*	alisol B 23-acetate	559.364	qTof	LC-ESI	111	C[C@H](C[C@@H]([C@@H]1C(O1)(C)C)OC(=O)C)C2=C3C[C@@H]([C@H]4[C@]5(CCC(=O)C([C@@H]5CC[C@@]4([C@]3(CC2)C)C)(C)C)C)O	1S/C32H50O5/c1-18(16-23(36-19(2)33)27-29(5,6)37-27)20-10-14-31(8)21(20)17-22(34)26-30(7)13-12-25(35)28(3,4)24(30)11-15-32(26,31)9/h18,22-24,26-27,34H,10-17H2,1-9H3/t18-,22+,23+,24+,26+,27-,30+,31+,32+/m1/s1	N/A	1	Negative	N/A	Isolated	514.366	Eunah JEONG Seungju SON	M+FA-H	N/A	1	N/A	N/A	N/A	26575-95-1	Sang Hee SHIM Kyo Bin Kang
KSS_Legacy_Lib-Neg.mgf	*..*	alisol C 23-acetate	527.338	qTof	LC-ESI	112	C[C@H](C[C@@H]([C@@H]1C(O1)(C)C)OC(=O)C)C2=C3C[C@@H]([C@H]4[C@]5(CCC(=O)C([C@@H]5CC[C@@]4([C@]3(CC2=O)C)C)(C)C)C)O	1S/C32H48O6/c1-17(14-22(37-18(2)33)27-29(5,6)38-27)25-19-15-20(34)26-30(7)12-11-24(36)28(3,4)23(30)10-13-31(26,8)32(19,9)16-21(25)35/h17,20,22-23,26-27,34H,10-16H2,1-9H3/t17-,20+,22+,23+,26+,27-,30+,31+,32+/m1/s1	N/A	1	Negative	N/A	Isolated	528.345	Eunah JEONG Seungju SON	M-H	N/A	1	N/A	N/A	N/A	26575-93-9	Sang Hee SHIM Kyo Bin Kang
KSS_Legacy_Lib-Neg.mgf	*..*	alphitolic acid	471.348	qTof	LC-ESI	113	CC(=C)[C@@H]1CC[C@]2([C@H]1[C@H]3CC[C@H]4[C@]([C@@]3(CC2)C)(CC[C@@H]5[C@@]4(C[C@H]([C@@H](C5(C)C)O)O)C)C)C(=O)O	1S/C30H48O4/c1-17(2)18-10-13-30(25(33)34)15-14-28(6)19(23(18)30)8-9-22-27(5)16-20(31)24(32)26(3,4)21(27)11-12-29(22,28)7/h18-24,31-32H,1,8-16H2,2-7H3,(H,33,34)/t18-,19+,20+,21-,22+,23+,24-,27-,28+,29+,30-/m0/s1	N/A	1	Negative	N/A	Isolated	472.355	Eunah JEONG Seungju SON	M-H	N/A	1	N/A	N/A	N/A	19533-92-7	Sang Hee SHIM Kyo Bin Kang
KSS_Legacy_Lib-Neg.mgf	*..*	arjunic acid	487.343	qTof	LC-ESI	114	C[C@@]12CC[C@@H]3[C@@]([C@H]1CC=C4[C@]2(CC[C@@]5([C@H]4[C@@H](C(CC5)(C)C)O)C(=O)O)C)(C[C@H]([C@@H](C3(C)C)O)O)C	1S/C30H48O5/c1-25(2)12-14-30(24(34)35)15-13-28(6)17(21(30)23(25)33)8-9-20-27(5)16-18(31)22(32)26(3,4)19(27)10-11-29(20,28)7/h8,18-23,31-33H,9-16H2,1-7H3,(H,34,35)/t18-,19+,20-,21-,22+,23+,27+,28-,29-,30+/m1/s1	N/A	1	Negative	N/A	Isolated	488.35	Eunah JEONG Seungju SON	M-H	N/A	1	N/A	N/A	N/A	31298-06-3	Sang Hee SHIM Kyo Bin Kang
KSS_Legacy_Lib-Neg.mgf	*..*	arjunolic acid	487.343	qTof	LC-ESI	115	C[C@@]12CC[C@@H]3[C@@]([C@H]1CC=C4[C@]2(CC[C@@]5([C@H]4CC(CC5)(C)C)C(=O)O)C)(C[C@H]([C@@H]([C@@]3(C)CO)O)O)C	1S/C30H48O5/c1-25(2)11-13-30(24(34)35)14-12-28(5)18(19(30)15-25)7-8-22-26(3)16-20(32)23(33)27(4,17-31)21(26)9-10-29(22,28)6/h7,19-23,31-33H,8-17H2,1-6H3,(H,34,35)/t19-,20+,21+,22+,23-,26-,27-,28+,29+,30-/m0/s1	N/A	1	Negative	N/A	Isolated	488.35	Eunah JEONG Seungju SON	M-H	N/A	1	N/A	N/A	N/A	465-00-9	Sang Hee SHIM Kyo Bin Kang
KSS_Legacy_Lib-Neg.mgf	*..*	asiatic acid	487.343	qTof	LC-ESI	116	C[C@@H]1CC[C@@]2(CC[C@@]3(C(=CC[C@H]4[C@]3(CC[C@@H]5[C@@]4(C[C@H]([C@@H]([C@@]5(C)CO)O)O)C)C)[C@@H]2[C@H]1C)C)C(=O)O	1S/C30H48O5/c1-17-9-12-30(25(34)35)14-13-28(5)19(23(30)18(17)2)7-8-22-26(3)15-20(32)24(33)27(4,16-31)21(26)10-11-29(22,28)6/h7,17-18,20-24,31-33H,8-16H2,1-6H3,(H,34,35)/t17-,18+,20-,21-,22-,23+,24+,26+,27+,28-,29-,30+/m1/s1	N/A	1	Negative	N/A	Isolated	488.35	Eunah JEONG Seungju SON	M-H	N/A	1	N/A	N/A	N/A	464-92-6	Sang Hee SHIM Kyo Bin Kang
KSS_Legacy_Lib-Neg.mgf	*..*	azukisapogenol	471.347	qTof	LC-ESI	117	CC12CCC(CC1C3=CCC4C5(CCC(C(C5CCC4(C3(CC2)C)C)(C)CO)O)C)(C)C(=O)O	1S/C30H48O4/c1-25-13-14-26(2,24(33)34)17-20(25)19-7-8-22-27(3)11-10-23(32)28(4,18-31)21(27)9-12-30(22,6)29(19,5)16-15-25/h7,20-23,31-32H,8-18H2,1-6H3,(H,33,34)	N/A	1	Negative	N/A	Isolated	472.355	Eunah JEONG Seungju SON	M-H	N/A	1	N/A	N/A	N/A	86425-21-0	Sang Hee SHIM Kyo Bin Kang
KSS_Legacy_Lib-Neg.mgf	*..*	betulinic acid	455.353	qTof	LC-ESI	118	CC(=C)[C@@H]1CC[C@]2([C@H]1[C@H]3CC[C@@H]4[C@]5(CC[C@@H](C([C@@H]5CC[C@]4([C@@]3(CC2)C)C)(C)C)O)C)C(=O)O	1S/C30H48O3/c1-18(2)19-10-15-30(25(32)33)17-16-28(6)20(24(19)30)8-9-22-27(5)13-12-23(31)26(3,4)21(27)11-14-29(22,28)7/h19-24,31H,1,8-17H2,2-7H3,(H,32,33)/t19-,20+,21-,22+,23-,24+,27-,28+,29+,30-/m0/s1	N/A	1	Negative	N/A	Isolated	456.36	Eunah JEONG Seungju SON	M-H	N/A	1	N/A	N/A	N/A	472-15-1	Sang Hee SHIM Kyo Bin Kang
KSS_Legacy_Lib-Neg.mgf	*..*	corosolic acid (2alpha-hydroxyursolic acid)	471.348	qTof	LC-ESI	119	C[C@@H]1CC[C@@]2(CC[C@@]3(C(=CC[C@H]4[C@]3(CC[C@@H]5[C@@]4(C[C@H]([C@@H](C5(C)C)O)O)C)C)[C@@H]2[C@H]1C)C)C(=O)O	1S/C30H48O4/c1-17-10-13-30(25(33)34)15-14-28(6)19(23(30)18(17)2)8-9-22-27(5)16-20(31)24(32)26(3,4)21(27)11-12-29(22,28)7/h8,17-18,20-24,31-32H,9-16H2,1-7H3,(H,33,34)/t17-,18+,20-,21+,22-,23+,24+,27+,28-,29-,30+/m1/s1	N/A	1	Negative	N/A	Isolated	472.355	Eunah JEONG Seungju SON	M-H	N/A	1	N/A	N/A	N/A	4547-24-4	Sang Hee SHIM Kyo Bin Kang
KSS_Legacy_Lib-Neg.mgf	*..*	cucurbitacin B	603.318	qTof	LC-ESI	120	CC(=O)OC(C)(C)/C=C/C(=O)[C@@](C)([C@H]1[C@@H](C[C@@]2([C@@]1(CC(=O)[C@@]3([C@H]2CC=C4[C@H]3C[C@@H](C(=O)C4(C)C)O)C)C)C)O)O	1S/C32H46O8/c1-17(33)40-27(2,3)13-12-23(36)32(9,39)25-21(35)15-29(6)22-11-10-18-19(14-20(34)26(38)28(18,4)5)31(22,8)24(37)16-30(25,29)7/h10,12-13,19-22,25,34-35,39H,11,14-16H2,1-9H3/b13-12+/t19-,20+,21-,22+,25+,29+,30-,31+,32+/m1/s1	N/A	1	Negative	N/A	Isolated	558.319	Eunah JEONG Seungju SON	M+FA-H	N/A	1	N/A	N/A	N/A	6199-67-3	Sang Hee SHIM Kyo Bin Kang
KSS_Legacy_Lib-Neg.mgf	*..*	7,8-didehydrocimigenol	531.332	qTof	LC-ESI	121	C[C@@H]1C[C@@H]2[C@H](O[C@]3([C@H]1[C@]4(CC[C@@]56C[C@@]57CC[C@@H](C([C@@H]7CC=C6[C@@]4([C@H]3O)C)(C)C)O)C)O2)C(C)(C)O	1S/C30H46O5/c1-16-14-17-22(25(4,5)33)35-30(34-17)21(16)26(6)12-13-29-15-28(29)11-10-20(31)24(2,3)18(28)8-9-19(29)27(26,7)23(30)32/h9,16-18,20-23,31-33H,8,10-15H2,1-7H3/t16-,17-,18+,20+,21-,22+,23-,26-,27-,28-,29+,30+/m1/s1	N/A	1	Negative	N/A	Isolated	486.334	Eunah JEONG Seungju SON	M+FA-H	N/A	1	N/A	N/A	N/A	N/A	Sang Hee SHIM Kyo Bin Kang
KSS_Legacy_Lib-Neg.mgf	*..*	23,24-dihydroisocucurbitacin B	559.327	qTof	LC-ESI	122	CC(=O)OC(C)(C)CCC(=O)C(C)(C1C(CC2(C1(CC(=O)C3(C2CC=C4C3CC(=O)C(C4(C)C)O)C)C)C)O)O	1S/C32H48O8/c1-17(33)40-27(2,3)13-12-23(36)32(9,39)25-21(35)15-29(6)22-11-10-18-19(14-20(34)26(38)28(18,4)5)31(22,8)24(37)16-30(25,29)7/h10,19,21-22,25-26,35,38-39H,11-16H2,1-9H3	N/A	1	Negative	N/A	Isolated	560.335	Eunah JEONG Seungju SON	M-H	N/A	1	N/A	N/A	N/A	68354-21-2	Sang Hee SHIM Kyo Bin Kang
KSS_Legacy_Lib-Neg.mgf	*..*	echinocystic acid	471.348	qTof	LC-ESI	123	C[C@]12CC[C@@H](C([C@@H]1CC[C@@]3([C@@H]2CC=C4[C@]3(C[C@H]([C@@]5([C@H]4CC(CC5)(C)C)C(=O)O)O)C)C)(C)C)O	1S/C30H48O4/c1-25(2)14-15-30(24(33)34)19(16-25)18-8-9-21-27(5)12-11-22(31)26(3,4)20(27)10-13-28(21,6)29(18,7)17-23(30)32/h8,19-23,31-32H,9-17H2,1-7H3,(H,33,34)/t19-,20-,21+,22-,23+,27-,28+,29+,30+/m0/s1	N/A	1	Negative	N/A	Isolated	472.355	Eunah JEONG Seungju SON	M-H	N/A	1	N/A	N/A	N/A	510-30-5	Sang Hee SHIM Kyo Bin Kang
KSS_Legacy_Lib-Neg.mgf	*..*	euscaphic acid	487.343	qTof	LC-ESI	124	C[C@@H]1CC[C@@]2(CC[C@@]3(C(=CC[C@H]4[C@]3(CC[C@@H]5[C@@]4(C[C@H]([C@H](C5(C)C)O)O)C)C)[C@@H]2[C@]1(C)O)C)C(=O)O	1S/C30H48O5/c1-17-10-13-30(24(33)34)15-14-27(5)18(22(30)29(17,7)35)8-9-21-26(4)16-19(31)23(32)25(2,3)20(26)11-12-28(21,27)6/h8,17,19-23,31-32,35H,9-16H2,1-7H3,(H,33,34)/t17-,19-,20+,21-,22-,23-,26+,27-,28-,29-,30+/m1/s1	N/A	1	Negative	N/A	Isolated	488.35	Eunah JEONG Seungju SON	M-H	N/A	1	N/A	N/A	N/A	53155-25-2	Sang Hee SHIM Kyo Bin Kang
KSS_Legacy_Lib-Neg.mgf	*..*	hederagenin	471.347	qTof	LC-ESI	125	C[C@]12CC[C@@H]([C@@]([C@@H]1CC[C@@]3([C@@H]2CC=C4[C@]3(CC[C@@]5([C@H]4CC(CC5)(C)C)C(=O)O)C)C)(C)CO)O	1S/C30H48O4/c1-25(2)13-15-30(24(33)34)16-14-28(5)19(20(30)17-25)7-8-22-26(3)11-10-23(32)27(4,18-31)21(26)9-12-29(22,28)6/h7,20-23,31-32H,8-18H2,1-6H3,(H,33,34)/t20-,21+,22+,23-,26-,27-,28+,29+,30-/m0/s1	N/A	1	Negative	N/A	Isolated	472.355	Eunah JEONG Seungju SON	M-H	N/A	1	N/A	N/A	N/A	465-99-6	Sang Hee SHIM Kyo Bin Kang
KSS_Legacy_Lib-Neg.mgf	*..*	glabrolide	513.322	qTof	LC-ESI	126	C[C@]12CC[C@@H](C([C@@H]1CC[C@@]3([C@@H]2C(=O)C=C4[C@]3(CC[C@@]5([C@H]4C[C@@]6(C[C@H]5OC6=O)C)C)C)C)(C)C)O	1S/C30H44O4/c1-25(2)20-8-11-30(7)23(28(20,5)10-9-21(25)32)19(31)14-17-18-15-26(3)16-22(34-24(26)33)27(18,4)12-13-29(17,30)6/h14,18,20-23,32H,8-13,15-16H2,1-7H3/t18-,20-,21-,22+,23+,26+,27+,28-,29+,30+/m0/s1	N/A	1	Negative	N/A	Isolated	468.324	Eunah JEONG Seungju SON	M+FA-H	N/A	1	N/A	N/A	N/A	10401-33-9	Sang Hee SHIM Kyo Bin Kang
KSS_Legacy_Lib-Neg.mgf	*..*	glycyrrhetic acid	469.332	qTof	LC-ESI	127	C[C@]12CC[C@](C[C@H]1C3=CC(=O)[C@@H]4[C@]5(CC[C@@H](C([C@@H]5CC[C@]4([C@@]3(CC2)C)C)(C)C)O)C)(C)C(=O)O	1S/C30H46O4/c1-25(2)21-8-11-30(7)23(28(21,5)10-9-22(25)32)20(31)16-18-19-17-27(4,24(33)34)13-12-26(19,3)14-15-29(18,30)6/h16,19,21-23,32H,8-15,17H2,1-7H3,(H,33,34)/t19-,21-,22-,23+,26+,27-,28-,29+,30+/m0/s1	N/A	1	Negative	N/A	Isolated	470.34	Eunah JEONG Seungju SON	M-H	N/A	1	N/A	N/A	N/A	471-53-4	Sang Hee SHIM Kyo Bin Kang
KSS_Legacy_Lib-Neg.mgf	*..*	gypsogenic acid	485.324	qTof	LC-ESI	128	C[C@]12CC[C@@H]([C@@]([C@@H]1CC[C@@]3([C@@H]2CC=C4[C@]3(CC[C@@]5([C@H]4CC(CC5)(C)C)C(=O)O)C)C)(C)C(=O)O)O	1S/C30H46O5/c1-25(2)13-15-30(24(34)35)16-14-27(4)18(19(30)17-25)7-8-20-26(3)11-10-22(31)29(6,23(32)33)21(26)9-12-28(20,27)5/h7,19-22,31H,8-17H2,1-6H3,(H,32,33)(H,34,35)/t19-,20+,21+,22-,26+,27+,28+,29-,30-/m0/s1	N/A	1	Negative	N/A	Isolated	486.334	Eunah JEONG Seungju SON	M-H	N/A	1	N/A	N/A	N/A	5143-05-05	Sang Hee SHIM Kyo Bin Kang
KSS_Legacy_Lib-Neg.mgf	*..*	jaligonic acid	517.317	qTof	LC-ESI	129	C[C@@]1(CC[C@@]2(CC[C@@]3(C(=CC[C@H]4[C@]3(CC[C@@H]5[C@@]4(C[C@@H]([C@@H]([C@@]5(C)CO)O)O)C)C)[C@@H]2C1)C)C(=O)O)C(=O)O	1S/C30H46O7/c1-25(23(34)35)10-12-30(24(36)37)13-11-28(4)17(18(30)14-25)6-7-21-26(2)15-19(32)22(33)27(3,16-31)20(26)8-9-29(21,28)5/h6,18-22,31-33H,7-16H2,1-5H3,(H,34,35)(H,36,37)/t18-,19-,20+,21+,22-,25-,26-,27-,28+,29+,30-/m0/s1	N/A	1	Negative	N/A	Isolated	518.324	Eunah JEONG Seungju SON	M-H	N/A	1	N/A	N/A	N/A	51776-39-7	Sang Hee SHIM Kyo Bin Kang
KSS_Legacy_Lib-Neg.mgf	*..*	lanosterol	471.349	qTof	LC-ESI	130	C[C@H](CCC=C(C)C)[C@H]1CC[C@@]2([C@@]1(CCC3=C2CC[C@@H]4[C@@]3(CC[C@@H](C4(C)C)O)C)C)C	1S/C30H50O/c1-20(2)10-9-11-21(3)22-14-18-30(8)24-12-13-25-27(4,5)26(31)16-17-28(25,6)23(24)15-19-29(22,30)7/h10,21-22,25-26,31H,9,11-19H2,1-8H3/t21-,22-,25+,26+,28-,29-,30+/m1/s1	N/A	1	Negative	N/A	Isolated	426.386	Eunah JEONG Seungju SON	M+FA-H	N/A	1	N/A	N/A	N/A	79-63-0	Sang Hee SHIM Kyo Bin Kang
KSS_Legacy_Lib-Neg.mgf	*..*	liquiritic acid	469.332	qTof	LC-ESI	131	C[C@]12CC[C@@](C[C@H]1C3=CC(=O)[C@@H]4[C@]5(CC[C@@H](C([C@@H]5CC[C@]4([C@@]3(CC2)C)C)(C)C)O)C)(C)C(=O)O	1S/C30H46O4/c1-25(2)21-8-11-30(7)23(28(21,5)10-9-22(25)32)20(31)16-18-19-17-27(4,24(33)34)13-12-26(19,3)14-15-29(18,30)6/h16,19,21-23,32H,8-15,17H2,1-7H3,(H,33,34)/t19-,21-,22-,23+,26+,27+,28-,29+,30+/m0/s1	N/A	1	Negative	N/A	Isolated	470.34	Eunah JEONG Seungju SON	M-H	N/A	1	N/A	N/A	N/A	10379-72-3	Sang Hee SHIM Kyo Bin Kang
KSS_Legacy_Lib-Neg.mgf	*..*	melilotigenin	485.327	qTof	LC-ESI	132	CC12CCC(C(C1CCC3(C2CC=C4C3(CCC5(C4CC(CC5=O)(C)C(=O)O)C)C)C)(C)CO)O	1S/C30H46O5/c1-25(24(34)35)15-19-18-7-8-21-27(3)11-10-22(32)28(4,17-31)20(27)9-12-30(21,6)29(18,5)14-13-26(19,2)23(33)16-25/h7,19-22,31-32H,8-17H2,1-6H3,(H,34,35)	N/A	1	Negative	N/A	Isolated	486.334	Eunah JEONG Seungju SON	M-H	N/A	1	N/A	N/A	N/A	114702-59-9	Sang Hee SHIM Kyo Bin Kang
KSS_Legacy_Lib-Neg.mgf	*..*	mesembryanthemoidigenic acid	471.347	qTof	LC-ESI	133	C[C@]1(CC[C@@]2(CC[C@@]3(C(=CC[C@H]4[C@]3(CC[C@@H]5[C@@]4(CC[C@@H](C5(C)C)O)C)C)[C@@H]2C1)C)C(=O)O)CO	1S/C30H48O4/c1-25(2)21-9-12-29(6)22(27(21,4)11-10-23(25)32)8-7-19-20-17-26(3,18-31)13-15-30(20,24(33)34)16-14-28(19,29)5/h7,20-23,31-32H,8-18H2,1-6H3,(H,33,34)/t20-,21-,22+,23-,26+,27-,28+,29+,30-/m0/s1	N/A	1	Negative	N/A	Isolated	472.355	Eunah JEONG Seungju SON	M-H	N/A	1	N/A	N/A	N/A	4871-87-8	Sang Hee SHIM Kyo Bin Kang
KSS_Legacy_Lib-Neg.mgf	*..*	oleanolic acid	455.353	qTof	LC-ESI	134	C[C@]12CC[C@@H](C([C@@H]1CC[C@@]3([C@@H]2CC=C4[C@]3(CC[C@@]5([C@H]4CC(CC5)(C)C)C(=O)O)C)C)(C)C)O	1S/C30H48O3/c1-25(2)14-16-30(24(32)33)17-15-28(6)19(20(30)18-25)8-9-22-27(5)12-11-23(31)26(3,4)21(27)10-13-29(22,28)7/h8,20-23,31H,9-18H2,1-7H3,(H,32,33)/t20-,21-,22+,23-,27-,28+,29+,30-/m0/s1	N/A	1	Negative	N/A	Isolated	456.36	Eunah JEONG Seungju SON	M-H	N/A	1	N/A	N/A	N/A	508-02-1	Sang Hee SHIM Kyo Bin Kang
KSS_Legacy_Lib-Neg.mgf	*..*	oleanolic acid acetate	497.363	qTof	LC-ESI	135	CC(=O)O[C@@H]1CC[C@]2(C(C1(C)C)CC[C@@]3(C2CC=C4[C@]3(CC[C@@]5(C4CC(CC5)(C)C)C(=O)O)C)C)C	1S/C32H50O4/c1-20(33)36-25-12-13-29(6)23(28(25,4)5)11-14-31(8)24(29)10-9-21-22-19-27(2,3)15-17-32(22,26(34)35)18-16-30(21,31)7/h9,22-25H,10-19H2,1-8H3,(H,34,35)/t22?,23?,24?,25-,29+,30-,31-,32+/m1/s1	N/A	1	Negative	N/A	Isolated	498.371	Eunah JEONG Seungju SON	M-H	N/A	1	N/A	N/A	N/A	N/A	Sang Hee SHIM Kyo Bin Kang
KSS_Legacy_Lib-Neg.mgf	*..*	phytolaccagenic acid	515.338	qTof	LC-ESI	136	C[C@@]1(CC[C@@]2(CC[C@@]3(C(=CC[C@H]4[C@]3(CC[C@@H]5[C@@]4(CC[C@@H]([C@@]5(C)CO)O)C)C)[C@@H]2C1)C)C(=O)O)C(=O)OC	1S/C31H48O6/c1-26(25(36)37-6)13-15-31(24(34)35)16-14-29(4)19(20(31)17-26)7-8-22-27(2)11-10-23(33)28(3,18-32)21(27)9-12-30(22,29)5/h7,20-23,32-33H,8-18H2,1-6H3,(H,34,35)/t20-,21+,22+,23-,26-,27-,28-,29+,30+,31-/m0/s1	N/A	1	Negative	N/A	Isolated	516.345	Eunah JEONG Seungju SON	M-H	N/A	1	N/A	N/A	N/A	54928-05-1	Sang Hee SHIM Kyo Bin Kang
KSS_Legacy_Lib-Neg.mgf	*..*	phytolaccagenin	531.332	qTof	LC-ESI	137	C[C@@]1(CC[C@@]2(CC[C@@]3(C(=CC[C@H]4[C@]3(CC[C@@H]5[C@@]4(C[C@@H]([C@@H]([C@@]5(C)CO)O)O)C)C)[C@@H]2C1)C)C(=O)O)C(=O)OC	1S/C31H48O7/c1-26(25(37)38-6)11-13-31(24(35)36)14-12-29(4)18(19(31)15-26)7-8-22-27(2)16-20(33)23(34)28(3,17-32)21(27)9-10-30(22,29)5/h7,19-23,32-34H,8-17H2,1-6H3,(H,35,36)/t19-,20-,21+,22+,23-,26-,27-,28-,29+,30+,31-/m0/s1	N/A	1	Negative	N/A	Isolated	532.34	Eunah JEONG Seungju SON	M-H	N/A	1	N/A	N/A	N/A	1802-12-6	Sang Hee SHIM Kyo Bin Kang
KSS_Legacy_Lib-Neg.mgf	*..*	platycodigenin	519.333	qTof	LC-ESI	138	C[C@@]12CC[C@@H]3[C@@]([C@H]1CC=C4[C@]2(C[C@H]([C@@]5([C@H]4CC(CC5)(C)C)C(=O)O)O)C)(C[C@@H]([C@@H](C3(CO)CO)O)O)C	1S/C30H48O7/c1-25(2)10-11-30(24(36)37)18(12-25)17-6-7-20-26(3)13-19(33)23(35)29(15-31,16-32)21(26)8-9-27(20,4)28(17,5)14-22(30)34/h6,18-23,31-35H,7-16H2,1-5H3,(H,36,37)/t18-,19-,20+,21+,22+,23-,26+,27+,28+,30+/m0/s1	N/A	1	Negative	N/A	Isolated	520.34	Eunah JEONG Seungju SON	M-H	N/A	1	N/A	N/A	N/A	N/A	Sang Hee SHIM Kyo Bin Kang
KSS_Legacy_Lib-Neg.mgf	*..*	pokeberrygenin	515.338	qTof	LC-ESI	139	C[C@]1(CC[C@@]2(CC[C@@]3(C(=CC[C@H]4[C@]3(CCC5[C@@]4(C[C@@H]([C@@H](C5(C)C)O)O)C)C)[C@H]2C1)C)C(=O)O)C(=O)OC	1S/C31H48O6/c1-26(2)21-10-11-30(6)22(28(21,4)17-20(32)23(26)33)9-8-18-19-16-27(3,25(36)37-7)12-14-31(19,24(34)35)15-13-29(18,30)5/h8,19-23,32-33H,9-17H2,1-7H3,(H,34,35)/t19-,20+,21?,22-,23+,27-,28+,29-,30-,31+/m1/s1	N/A	1	Negative	N/A	Isolated	516.345	Eunah JEONG Seungju SON	M-H	N/A	1	N/A	N/A	N/A	75206-90-5	Sang Hee SHIM Kyo Bin Kang
KSS_Legacy_Lib-Neg.mgf	*..*	pomolic acid	471.348	qTof	LC-ESI	140	C[C@@H]1CC[C@@]2(CC[C@@]3(C(=CC[C@H]4[C@]3(CC[C@@H]5[C@@]4(CC[C@@H](C5(C)C)O)C)C)[C@@H]2[C@]1(C)O)C)C(=O)O	1S/C30H48O4/c1-18-10-15-30(24(32)33)17-16-27(5)19(23(30)29(18,7)34)8-9-21-26(4)13-12-22(31)25(2,3)20(26)11-14-28(21,27)6/h8,18,20-23,31,34H,9-17H2,1-7H3,(H,32,33)/t18-,20+,21-,22+,23-,26+,27-,28-,29-,30+/m1/s1	N/A	1	Negative	N/A	Isolated	472.355	Eunah JEONG Seungju SON	M-H	N/A	1	N/A	N/A	N/A	13849-91-7	Sang Hee SHIM Kyo Bin Kang
KSS_Legacy_Lib-Neg.mgf	*..*	pomonic acid	469.332	qTof	LC-ESI	141	CC1CCC2(CCC3(C(=CCC4C3(CCC5C4(CCC(=O)C5(C)C)C)C)C2C1(C)O)C)C(=O)O	1S/C30H46O4/c1-18-10-15-30(24(32)33)17-16-27(5)19(23(30)29(18,7)34)8-9-21-26(4)13-12-22(31)25(2,3)20(26)11-14-28(21,27)6/h8,18,20-21,23,34H,9-17H2,1-7H3,(H,32,33)	N/A	1	Negative	N/A	Isolated	470.34	Eunah JEONG Seungju SON	M-H	N/A	1	N/A	N/A	N/A	13849-90-6	Sang Hee SHIM Kyo Bin Kang
KSS_Legacy_Lib-Neg.mgf	*..*	quillaic acid	485.327	qTof	LC-ESI	142	C[C@]12CC[C@@H]([C@@]([C@@H]1CC[C@@]3([C@@H]2CC=C4[C@]3(C[C@H]([C@@]5([C@H]4CC(CC5)(C)C)C(=O)O)O)C)C)(C)C=O)O	1S/C30H46O5/c1-25(2)13-14-30(24(34)35)19(15-25)18-7-8-21-26(3)11-10-22(32)27(4,17-31)20(26)9-12-28(21,5)29(18,6)16-23(30)33/h7,17,19-23,32-33H,8-16H2,1-6H3,(H,34,35)/t19-,20+,21+,22-,23+,26-,27-,28+,29+,30+/m0/s1	N/A	1	Negative	N/A	Isolated	486.334	Eunah JEONG Seungju SON	M-H	N/A	1	N/A	N/A	N/A	631-01-6	Sang Hee SHIM Kyo Bin Kang
KSS_Legacy_Lib-Neg.mgf	*..*	serjanic acid	499.343	qTof	LC-ESI	143	C[C@@]1(CC[C@@]2(CC[C@@]3(C(=CC[C@H]4[C@]3(CC[C@@H]5[C@@]4(CC[C@@H](C5(C)C)O)C)C)[C@@H]2C1)C)C(=O)O)C(=O)OC	1S/C31H48O5/c1-26(2)21-10-13-30(6)22(28(21,4)12-11-23(26)32)9-8-19-20-18-27(3,25(35)36-7)14-16-31(20,24(33)34)17-15-29(19,30)5/h8,20-23,32H,9-18H2,1-7H3,(H,33,34)/t20-,21-,22+,23-,27-,28-,29+,30+,31-/m0/s1	N/A	1	Negative	N/A	Isolated	500.35	Eunah JEONG Seungju SON	M-H	N/A	1	N/A	N/A	N/A	N/A	Sang Hee SHIM Kyo Bin Kang
KSS_Legacy_Lib-Neg.mgf	*..*	soyasapogenol B	503.374	qTof	LC-ESI	144	C[C@]12CC[C@@H]([C@]([C@@H]1CC[C@@]3([C@@H]2CC=C4[C@]3(CC[C@@]5([C@H]4CC(C[C@H]5O)(C)C)C)C)C)(C)CO)O	1S/C30H50O3/c1-25(2)16-20-19-8-9-22-27(4)12-11-23(32)28(5,18-31)21(27)10-13-30(22,7)29(19,6)15-14-26(20,3)24(33)17-25/h8,20-24,31-33H,9-18H2,1-7H3/t20-,21+,22+,23-,24+,26+,27-,28+,29+,30+/m0/s1	N/A	1	Negative	N/A	Isolated	458.376	Eunah JEONG Seungju SON	M+FA-H	N/A	1	N/A	N/A	N/A	595-15-3	Sang Hee SHIM Kyo Bin Kang
KSS_Legacy_Lib-Neg.mgf	*..*	soyasapogenol E	501.358	qTof	LC-ESI	145	C[C@]12CC[C@@H]([C@]([C@@H]1CC[C@@]3([C@@H]2CC=C4[C@]3(CC[C@@]5([C@H]4CC(CC5=O)(C)C)C)C)C)(C)CO)O	1S/C30H48O3/c1-25(2)16-20-19-8-9-22-27(4)12-11-23(32)28(5,18-31)21(27)10-13-30(22,7)29(19,6)15-14-26(20,3)24(33)17-25/h8,20-23,31-32H,9-18H2,1-7H3/t20-,21+,22+,23-,26+,27-,28+,29+,30+/m0/s1	N/A	1	Negative	N/A	Isolated	456.36	Eunah JEONG Seungju SON	M+FA-H	N/A	1	N/A	N/A	N/A	6750-59-0	Sang Hee SHIM Kyo Bin Kang
KSS_Legacy_Lib-Neg.mgf	*..*	tormentic acid	487.343	qTof	LC-ESI	146	C[C@@H]1CC[C@@]2(CC[C@@]3(C(=CC[C@H]4[C@]3(CC[C@@H]5[C@@]4(C[C@H]([C@@H](C5(C)C)O)O)C)C)[C@@H]2[C@]1(C)O)C)C(=O)O	1S/C30H48O5/c1-17-10-13-30(24(33)34)15-14-27(5)18(22(30)29(17,7)35)8-9-21-26(4)16-19(31)23(32)25(2,3)20(26)11-12-28(21,27)6/h8,17,19-23,31-32,35H,9-16H2,1-7H3,(H,33,34)/t17-,19-,20+,21-,22-,23+,26+,27-,28-,29-,30+/m1/s1	N/A	1	Negative	N/A	Isolated	488.35	Eunah JEONG Seungju SON	M-H	N/A	1	N/A	N/A	N/A	13850-16-3	Sang Hee SHIM Kyo Bin Kang
KSS_Legacy_Lib-Neg.mgf	*..*	ursolic acid	455.353	qTof	LC-ESI	147	C[C@@H]1CC[C@@]2(CC[C@@]3(C(=CC[C@H]4[C@]3(CC[C@@H]5[C@@]4(CC[C@@H](C5(C)C)O)C)C)[C@@H]2[C@H]1C)C)C(=O)O	1S/C30H48O3/c1-18-10-15-30(25(32)33)17-16-28(6)20(24(30)19(18)2)8-9-22-27(5)13-12-23(31)26(3,4)21(27)11-14-29(22,28)7/h8,18-19,21-24,31H,9-17H2,1-7H3,(H,32,33)/t18-,19+,21+,22-,23+,24+,27+,28-,29-,30+/m1/s1	N/A	1	Negative	N/A	Isolated	456.36	Eunah JEONG Seungju SON	M-H	N/A	1	N/A	N/A	N/A	77-52-1	Sang Hee SHIM Kyo Bin Kang
KSS_Legacy_Lib-Neg.mgf	*..*	ursolic acid acetate	543.369	qTof	LC-ESI	148	C[C@@H]1CC[C@@]2(CC[C@@]3(C(=CC[C@H]4[C@]3(CCC5[C@@]4(CC[C@@H](C5(C)C)OC(=O)C)C)C)[C@@H]2[C@H]1C)C)C(=O)O	1S/C32H50O4/c1-19-11-16-32(27(34)35)18-17-30(7)22(26(32)20(19)2)9-10-24-29(6)14-13-25(36-21(3)33)28(4,5)23(29)12-15-31(24,30)8/h9,19-20,23-26H,10-18H2,1-8H3,(H,34,35)/t19-,20+,23?,24-,25+,26+,29+,30-,31-,32+/m1/s1	N/A	1	Negative	N/A	Isolated	498.371	Eunah JEONG Seungju SON	M+FA-H	N/A	1	N/A	N/A	N/A	7372-30-7	Sang Hee SHIM Kyo Bin Kang
KSS_Legacy_Lib-Neg.mgf	*..*	23-hydroxyursolic acid	471.347	qTof	LC-ESI	149	C[C@@H]1CC[C@@]2(CC[C@@]3(C(=CC[C@H]4[C@]3(CC[C@@H]5[C@@]4(CC[C@@H]([C@@]5(C)CO)O)C)C)[C@@H]2[C@H]1C)C)C(=O)O	1S/C30H48O4/c1-18-9-14-30(25(33)34)16-15-28(5)20(24(30)19(18)2)7-8-22-26(3)12-11-23(32)27(4,17-31)21(26)10-13-29(22,28)6/h7,18-19,21-24,31-32H,8-17H2,1-6H3,(H,33,34)/t18-,19+,21-,22-,23+,24+,26+,27+,28-,29-,30+/m1/s1	N/A	1	Negative	N/A	Isolated	472.355	Eunah JEONG Seungju SON	M-H	N/A	1	N/A	N/A	N/A	94414-19-4	Sang Hee SHIM Kyo Bin Kang
KSS_Legacy_Lib-Neg.mgf	*..*	evodol	483.166	qTof	LC-ESI	150	C[C@@]12CC[C@H]3[C@]([C@@]14[C@H](O4)C(=O)O[C@H]2C5=COC=C5)(C(=O)C(=C6[C@@]37COC(=O)C[C@@H]7OC6(C)C)O)C	1S/C26H28O9/c1-22(2)17-16(28)18(29)24(4)13(25(17)11-32-15(27)9-14(25)34-22)5-7-23(3)19(12-6-8-31-10-12)33-21(30)20-26(23,24)35-20/h6,8,10,13-14,19-20,28H,5,7,9,11H2,1-4H3/t13-,14-,19-,20+,23-,24-,25-,26+/m0/s1	N/A	1	Negative	N/A	Isolated	484.173	Eunah JEONG Seungju SON	M-H	N/A	1	N/A	N/A	N/A	22318-10-1	Sang Hee SHIM Kyo Bin Kang
KSS_Legacy_Lib-Neg.mgf	*..*	limonin	469.187	qTof	LC-ESI	151	C[C@@]12CC[C@H]3[C@]([C@@]14[C@H](O4)C(=O)O[C@H]2C5=COC=C5)(C(=O)C[C@@H]6[C@@]37COC(=O)C[C@@H]7OC6(C)C)C	1S/C26H30O8/c1-22(2)15-9-16(27)24(4)14(25(15)12-31-18(28)10-17(25)33-22)5-7-23(3)19(13-6-8-30-11-13)32-21(29)20-26(23,24)34-20/h6,8,11,14-15,17,19-20H,5,7,9-10,12H2,1-4H3/t14-,15-,17-,19-,20+,23-,24-,25+,26+/m0/s1	N/A	1	Negative	N/A	Isolated	470.194	Eunah JEONG Seungju SON	M-H	N/A	1	N/A	N/A	N/A	1180-71-8	Sang Hee SHIM Kyo Bin Kang
KSS_Legacy_Lib-Neg.mgf	*..*	obacunone	453.192	qTof	LC-ESI	152	C[C@@]12CC[C@@H]3[C@]4(C=CC(=O)OC([C@@H]4CC(=O)[C@]3([C@@]15[C@H](O5)C(=O)O[C@H]2C6=COC=C6)C)(C)C)C	1S/C26H30O7/c1-22(2)16-12-17(27)25(5)15(23(16,3)9-7-18(28)32-22)6-10-24(4)19(14-8-11-30-13-14)31-21(29)20-26(24,25)33-20/h7-9,11,13,15-16,19-20H,6,10,12H2,1-5H3/t15-,16+,19+,20-,23-,24+,25+,26-/m1/s1	N/A	1	Negative	N/A	Isolated	454.199	Eunah JEONG Seungju SON	M-H	N/A	1	N/A	N/A	N/A	751-03-1	Sang Hee SHIM Kyo Bin Kang
